# Supplementary material for: Systematic Comparison of Plant Promoters in Nicotiana spp. Expression Systems
Source: Int J Mol Sci. 2022 Dec 6;23(23):15441. doi: 10.3390/ijms232315441 (PMC9740895; doi:10.3390/ijms232315441)
Supplement: Supplementary file 1 [file ijms-23-15441-s001.zip]

Archive with 56 entries (53 files):
- Data S4. Maps of the plasmids used in the study/
- Data S4. Maps of the plasmids used in the study/level 0/
- Data S4. Maps of the plasmids used in the study/level 0/Level 0 - 3U  terminator  tHSP18.2.gb
- Data S4. Maps of the plasmids used in the study/level 0/Level 0 - promoter  5U  pAtPD7.gb
- Data S4. Maps of the plasmids used in the study/level 0/Level 0 - promoter  5U  pAtTCTP.gb
- Data S4. Maps of the plasmids used in the study/level 0/Level 0 - promoter  5U  pCmYLCV.gb
- Data S4. Maps of the plasmids used in the study/level 0/Level 0 - promoter  5U  pdel5_MtHP.gb
- Data S4. Maps of the plasmids used in the study/level 0/Level 0 - promoter  5U  pFMV.gb
- Data S4. Maps of the plasmids used in the study/level 0/Level 0 - promoter  pMinSyn104.gb
- Data S4. Maps of the plasmids used in the study/level 0/Level 0 - promoter  pMinSyn105.gb
- Data S4. Maps of the plasmids used in the study/level 0/Level 0 - promoter  pMinSyn108.gb
- Data S4. Maps of the plasmids used in the study/level 0/Level 0 - promoter  pMinSyn110.gb
- Data S4. Maps of the plasmids used in the study/level 0/Level 0 - promoter  pMinSyn1556x.gb
- Data S4. Maps of the plasmids used in the study/level 0/Level 0 - promoter  pMinSyn1569x.gb
- Data S4. Maps of the plasmids used in the study/level 0/Level 0 - promoter  pMinSyn159x.gb
- Data S4. Maps of the plasmids used in the study/level 0/Level 0 - promoter  pMinSyn1637x.gb
- Data S4. Maps of the plasmids used in the study/level 0/Level 0 - promoter  pMinSyn1824x.gb
- Data S4. Maps of the plasmids used in the study/level 0/Level 0 - promoter  pMinSyn1904x.gb
- Data S4. Maps of the plasmids used in the study/level 1/
- Data S4. Maps of the plasmids used in the study/level 1/Level1-1  p35s_0.4kb - 5UTR AtRBCS2B - EGFP - tOCS.gb
- Data S4. Maps of the plasmids used in the study/level 1/Level1-1  p35s_0.4kb - 5UTR TMV omega - EGFP - tOCS.gb
- Data S4. Maps of the plasmids used in the study/level 1/Level1-1  pAtPD7 - EGFP - tOCS.gb
- Data S4. Maps of the plasmids used in the study/level 1/Level1-1  pAtRPS5a - EGFP - tOCS.gb
- Data S4. Maps of the plasmids used in the study/level 1/Level1-1  pAtTCTP - EGFP - tAct2.gb
- Data S4. Maps of the plasmids used in the study/level 1/Level1-1  pAtTCTP - EGFP - tATPase.gb
- Data S4. Maps of the plasmids used in the study/level 1/Level1-1  pAtTCTP - EGFP - tHSP18.2.gb
- Data S4. Maps of the plasmids used in the study/level 1/Level1-1  pAtTCTP - EGFP - tOCS.gb
- Data S4. Maps of the plasmids used in the study/level 1/Level1-1  pAtTCTP - EGFP - tRBCS3C.gb
- Data S4. Maps of the plasmids used in the study/level 1/Level1-1  pAtUBQ10 - EGFP - tAct2.gb
- Data S4. Maps of the plasmids used in the study/level 1/Level1-1  pAtUBQ10 - EGFP - tATPase.gb
- Data S4. Maps of the plasmids used in the study/level 1/Level1-1  pAtUBQ10 - EGFP - tHSP18.2.gb
- Data S4. Maps of the plasmids used in the study/level 1/Level1-1  pAtUBQ10 - EGFP - tOCS.gb
- Data S4. Maps of the plasmids used in the study/level 1/Level1-1  pAtUBQ10 - EGFP - tRBCS3C.gb
- Data S4. Maps of the plasmids used in the study/level 1/Level1-1  pdel5_MtHP - EGFP - tAct2.gb
- Data S4. Maps of the plasmids used in the study/level 1/Level1-1  pdel5_MtHP - EGFP - tATPase.gb
- Data S4. Maps of the plasmids used in the study/level 1/Level1-1  pdel5_MtHP - EGFP - tHSP18.2.gb
- Data S4. Maps of the plasmids used in the study/level 1/Level1-1  pdel5_MtHP - EGFP - tOCS.gb
- Data S4. Maps of the plasmids used in the study/level 1/Level1-1  pdel5_MtHP - EGFP - tRBCS3C.gb
- Data S4. Maps of the plasmids used in the study/level 1/Level1-1  pMinSyn104 - 5UTR AtRBCS2B - EGFP - tOCS.gb
- Data S4. Maps of the plasmids used in the study/level 1/Level1-1  pMinSyn105 - 5UTR AtRBCS2B - EGFP - tOCS.gb
- Data S4. Maps of the plasmids used in the study/level 1/Level1-1  pMinSyn108 - 5UTR AtRBCS2B - EGFP - tOCS.gb
- Data S4. Maps of the plasmids used in the study/level 1/Level1-1  pMinSyn110 - 5UTR AtRBCS2B - EGFP - tOCS.gb
- Data S4. Maps of the plasmids used in the study/level 1/Level1-1  pMinSyn1556x - 5UTR AtRBCS2B - EGFP - tOCS.gb
- Data S4. Maps of the plasmids used in the study/level 1/Level1-1  pMinSyn1569x - 5UTR AtRBCS2B - EGFP - tOCS.gb
- Data S4. Maps of the plasmids used in the study/level 1/Level1-1  pMinSyn159x - 5UTR AtRBCS2B - EGFP - tAct2.gb
- Data S4. Maps of the plasmids used in the study/level 1/Level1-1  pMinSyn159x - 5UTR AtRBCS2B - EGFP - tATPase.gb
- Data S4. Maps of the plasmids used in the study/level 1/Level1-1  pMinSyn159x - 5UTR AtRBCS2B - EGFP - tHSP18.2.gb
- Data S4. Maps of the plasmids used in the study/level 1/Level1-1  pMinSyn159x - 5UTR AtRBCS2B - EGFP - tOCS.gb
- Data S4. Maps of the plasmids used in the study/level 1/Level1-1  pMinSyn159x - 5UTR AtRBCS2B - EGFP - tRBCS3C.gb
- Data S4. Maps of the plasmids used in the study/level 1/Level1-1  pMinSyn1637x - 5UTR AtRBCS2B - EGFP - tOCS.gb
- Data S4. Maps of the plasmids used in the study/level 1/Level1-1  pMinSyn1824x - 5UTR AtRBCS2B - EGFP - tOCS.gb
- Data S4. Maps of the plasmids used in the study/level 1/Level1-1  pMinSyn1904x - 5UTR AtRBCS2B - EGFP - tOCS.gb
- Data S4. Maps of the plasmids used in the study/level 1/Level1-3  pAtAct2 - 5UTR TMV omega - EGFP - tOCS.gb
- Data S4. Maps of the plasmids used in the study/level 1/Level1-3  pCmYLCV - EGFP - tOCS.gb
- Data S4. Maps of the plasmids used in the study/level 1/Level1-3  pFMV - EGFP - tOCS.gb
- Supplementary tables S1-S3.pdf
