# Supplementary material for: Systematic Comparison of Plant Promoters in Nicotiana spp. Expression Systems
Source: Int J Mol Sci. 2022 Dec 6;23(23):15441. doi: 10.3390/ijms232315441 (PMC9740895; doi:10.3390/ijms232315441)
Supplement: Supplementary file 1 [file ijms-23-15441-s001.zip › Data S4. Maps of the plasmids used in the study/level 0/Level 0 - 3U terminator tHSP18.2.gb]

LOCUS       Level_0_-_3U_+_terminat 2509 bp ds-DNA     circular     21-OCT-2022
DEFINITION  .
FEATURES             Location/Qualifiers
     mutation        74..74
                     /label="G\to\A"
                     /ApEinfo_revcolor="#f58a5e"
                     /ApEinfo_fwdcolor="#f58a5e"
     misc_feature    267..881
                     /label="rep\(pMB1)"
                     /ApEinfo_revcolor="#c6c9d1"
                     /ApEinfo_fwdcolor="#c6c9d1"
     rep_origin      complement(866..866)
                     /label="ORI"
                     /ApEinfo_revcolor="#b1ff67"
                     /ApEinfo_fwdcolor="#b1ff67"
     CDS             1114..1148
                     /label="Translation 1114-1148"
                     /translation="ALG*I*R*R*N"
     misc_feature    1114..1379
                     /label="tHSP18.2"
                     /ApEinfo_revcolor="#d59687"
                     /ApEinfo_fwdcolor="#d59687"
     CDS             1115..1161
                     /label="Translation 1115-1161"
                     /translation="L*VKYEDEDEIFGVS"
     CDS             1606..107
                     /label="Sm/Sp\no\DraIII"
                     /ApEinfo_revcolor="#b7e6d7"
                     /ApEinfo_fwdcolor="#b7e6d7"
ORIGIN
        1 aggcttatct tggacaagaa gaagatcgct tggcctcgcg cgcagatcag ttggaagaat
       61 ttgtccatta cgtaaaaggc gagatcacca aggtagtcgg caaataactg tcagaccaag
      121 tttactcata tatactttag attgatttaa aacttcattt ttaatttaaa aggatctagg
      181 tgaagatcct ttttgataat ctcatgacca aaatccctta acgtgagttt tcgttccact
      241 gagcgtcaga ccccgtagaa aagatcaaag gatcttcttg agatcctttt tttctgcgcg
      301 taatctgctg cttgcaaaca aaaaaaccac cgctaccagc ggtggtttgt ttgccggatc
      361 aagagctacc aactcttttt ccgaaggtaa ctggcttcag cagagcgcag ataccaaata
      421 ctgtccttct agtgtagccg tagttaggcc accacttcaa gaactctgta gcaccgccta
      481 catacctcgc tctgctaatc ctgttaccag tggctgctgc cagtggcgat aagtcgtgtc
      541 ttaccgggtt ggactcaaga cgatagttac cggataaggc gcagcggtcg ggctgaacgg
      601 ggggttcgtg cacacagccc agcttggagc gaacgaccta caccgaactg agatacctac
      661 agcgtgagct atgagaaagc gccacgcttc ccgaagggag aaaggcggac aggtatccgg
      721 taagcggcag ggtcggaaca ggagagcgca cgagggagct tccaggggga aacgcctggt
      781 atctttatag tcctgtcggg tttcgccacc tctgacttga gcgtcgattt ttgtgatgct
      841 cgtcaggggg gcggagccta tggaaaaacg ccagcaacgc ggccttttta cggttcctgg
      901 ccttttgctg gccttttgct cacatgttct ttcctgcgtt atcccctgat tctgtggata
      961 accgtattac cgcctttgag tgagctgata ccgctcgccg cagccgaacg accgagcgca
     1021 gcgagtcagt gagcgaggaa gcggaagagc gcccaatacg caaaccgcct ctccccgcgc
     1081 gttggccgat tcattaatca ctctgtggtc tcagcttTAG GTTAAatatg aagatgaaga
     1141 tgaaatattt ggtgtgtcaa ataaaaagct tgtgtgctta agtttgtgtt tttttcttgg
     1201 cttgttgtgt tatgaatttg tggctttttc taatattaaa tgaatgtaag atctcattat
     1261 aatgaataaa caaatgtttc tataatccat tgtgaatgtt ttgttggatc tcttctgcag
     1321 catataacta ctgtatgtgc tatggtatgg actatggaat atgattaaag ataagcgctt
     1381 gagaccacga agtggctctt cagtggacga aagggcctcg tgatacgcct atttttatag
     1441 gttaatgtca tgataataat ggtttcttag acgtcaggtg gcacttttcg gggaaatgtg
     1501 cgcggaaccc ctatttgttt atttttctaa atacattcaa atatgtatcc gctcatgaga
     1561 caataaccct gataaatgct tcaataatat tgaaaaagga agagtatgcg ctcacgcaac
     1621 tggtccagaa ccttgaccga acgcagcggt ggtaacggcg cagtggcggt tttcatggct
     1681 tgttatgact gtttttttgg ggtacagtct atgcctcggg catccaagca gcaagcgcgt
     1741 tacgccgtgg gtcgatgttt gatgttatgg agcagcaacg atgttacgca gcagggcagt
     1801 cgccctaaaa caaagttaaa catcatgagg gaagcggtga tcgccgaagt atcgactcaa
     1861 ctatcagagg tagttggcgt catcgagcgc catctcgaac cgacgttgct ggccgtacat
     1921 ttgtacggct ccgcagtgga tggcggcctg aagccacaca gcgatattga tttgctggtt
     1981 acggtgaccg taaggcttga tgaaacaacg cggcgagctt tgatcaacga ccttttggaa
     2041 acttcggctt cccctggaga gagcgagatt ctccgcgctg tagaagtcac cattgttgtg
     2101 cacgacgaca tcattccgtg gcgttatcca gctaagcgcg aactgcaatt tggagaatgg
     2161 cagcgcaatg acattcttgc aggtatcttc gagccagcca cgatcgacat tgatctggct
     2221 atcttgctga caaaagcaag agaacatagc gttgccttgg taggtccagc ggcggaggaa
     2281 ctctttgatc cggttcctga acaggatcta tttgaggcgc taaatgaaac cttaacgcta
     2341 tggaactcgc cgcccgactg ggctggcgat gagcgaaatg tagtgcttac gttgtcccgc
     2401 atttggtaca gcgcagtaac cggcaaaatc gcgccgaagg atgtcgctgc cgactgggca
     2461 atggagcgcc tgccggccca gtatcagccc gtcatacttg aagctagac
//
