# Supplementary material for: Systematic Comparison of Plant Promoters in Nicotiana spp. Expression Systems
Source: Int J Mol Sci. 2022 Dec 6;23(23):15441. doi: 10.3390/ijms232315441 (PMC9740895; doi:10.3390/ijms232315441)
Supplement: Supplementary file 1 [file ijms-23-15441-s001.zip › Data S4. Maps of the plasmids used in the study/level 0/Level 0 - promoter 5U pAtPD7.gb]

LOCUS       Level_0_-_promoter_+_5U 2706 bp ds-DNA     circular     21-OCT-2022
DEFINITION  .
FEATURES             Location/Qualifiers
     rep_origin      258..846
                     /label="ori"
                     /ApEinfo_revcolor="#c7b0e3"
                     /ApEinfo_fwdcolor="#c7b0e3"
     primer_bind     747..766
                     /label="pBR322ori-F"
                     /ApEinfo_revcolor="#ff9ccd"
                     /ApEinfo_fwdcolor="#ff9ccd"
     primer_bind     1000..1017
                     /label="L4440"
                     /ApEinfo_revcolor="#faac61"
                     /ApEinfo_fwdcolor="#faac61"
     primer          1094..1278
                     /label="pr748 PD7-partI-dir BsaI"
                     /note="sequence: atgcGGTCTCaacatGGAGataggcaaccgtggacttcttcactagctcatcgagatagcaatgccactagctaatttcttacgttgtatcttatttgttttactttggggcatgacatggttaaaccccatcaaagagaaagtgtttcatccactagtcaatatacgaattcattcgaatttatccctgtaaatcctag"
                     /ApEinfo_revcolor="#faac61"
                     /ApEinfo_fwdcolor="#faac61"
     misc_feature    1094..1556
                     /label="pAtPD7"
                     /ApEinfo_revcolor="#c7b0e3"
                     /ApEinfo_fwdcolor="#c7b0e3"
     primer          complement(1170..1354)
                     /label="pr749 PD7-partI-rev BsaI"
                     /note="sequence: atgcGGTCTCaACAAtgaggtggtcgaatgattccaggtttttttttttttttttttttttgctgtttattacaccagttcatcctaagaactaggatttacagggataaattcgaatgaattcgtatattgactagtggatgaaacactttctctttgatggggtttaaccatgtcatgccccaaagtaaaacaaataa"
                     /ApEinfo_revcolor="#75c6a9"
                     /ApEinfo_fwdcolor="#75c6a9"
     misc_feature    1351..1354
                     /label="overhang CTCA"
                     /ApEinfo_revcolor="#f58a5e"
                     /ApEinfo_fwdcolor="#f58a5e"
     primer          1351..1535
                     /label="pr750 PD7-partII-dir BsaI"
                     /note="sequence: atgcGGTCTCaacatctcaataaactaaagctaccaattaccacaatatagtcttTcatatccacttagatataaaagataaaagtaaacaaatattaaatttcatatgcacgcataggaaactcatgatcttatcttttaaatagacatctagttttcttaggttataaatagacattttgtcctagaacttcttcact"
                     /ApEinfo_revcolor="#9eafd2"
                     /ApEinfo_fwdcolor="#9eafd2"
     primer          complement(1372..1556)
                     /label="pr751 PD7-partII-rev BsaI"
                     /note="sequence: atgcGGTCTCaACAACATttgaggctaggttttagtagtgaagaagttctaggacaaaatgtctatttataacctaagaaaactagatgtctatttaaaagataagatcatgagtttcctatgcgtgcatatgaaatttaatatttgtttacttttatcttttatatctaagtggatatgAaagactatattgtggtaat"
                     /ApEinfo_revcolor="#b4abac"
                     /ApEinfo_fwdcolor="#b4abac"
     misc_feature    1391..1391
                     /label="mismatch to kill Bbs site"
                     /ApEinfo_revcolor="#d59687"
                     /ApEinfo_fwdcolor="#d59687"
     primer_bind     complement(1592..1610)
                     /label="pBRforEco"
                     /ApEinfo_revcolor="#75c6a9"
                     /ApEinfo_fwdcolor="#75c6a9"
     promoter        1678..1782
                     /label="AmpR promoter"
                     /ApEinfo_revcolor="#75c6a9"
                     /ApEinfo_fwdcolor="#75c6a9"
     CDS             2002..87
                     /label="SmR"
                     /ApEinfo_revcolor="#f8d3a9"
                     /ApEinfo_fwdcolor="#f8d3a9"
ORIGIN
        1 gaagatcgct tggcctcgcg cgcagatcag ttggaagaat ttgtccatta cgtaaaaggc
       61 gagatcacca aggtagtcgg caaataactg tcagaccaag tttactcata tatactttag
      121 attgatttaa aacttcattt ttaatttaaa aggatctagg tgaagatcct ttttgataat
      181 ctcatgacca aaatccctta acgtgagttt tcgttccact gagcgtcaga ccccgtagaa
      241 aagatcaaag gatcttcttg agatcctttt tttctgcgcg taatctgctg cttgcaaaca
      301 aaaaaaccac cgctaccagc ggtggtttgt ttgccggatc aagagctacc aactcttttt
      361 ccgaaggtaa ctggcttcag cagagcgcag ataccaaata ctgtccttct agtgtagccg
      421 tagttaggcc accacttcaa gaactctgta gcaccgccta catacctcgc tctgctaatc
      481 ctgttaccag tggctgctgc cagtggcgat aagtcgtgtc ttaccgggtt ggactcaaga
      541 cgatagttac cggataaggc gcagcggtcg ggctgaacgg ggggttcgtg cacacagccc
      601 agcttggagc gaacgaccta caccgaactg agatacctac agcgtgagct atgagaaagc
      661 gccacgcttc ccgaagggag aaaggcggac aggtatccgg taagcggcag ggtcggaaca
      721 ggagagcgca cgagggagct tccaggggga aacgcctggt atctttatag tcctgtcggg
      781 tttcgccacc tctgacttga gcgtcgattt ttgtgatgct cgtcaggggg gcggagccta
      841 tggaaaaacg ccagcaacgc ggccttttta cggttcctgg ccttttgctg gccttttgct
      901 cacatgttct ttcctgcgtt atcccctgat tctgtggata accgtattac cgcctttgag
      961 tgagctgata ccgctcgccg cagccgaacg accgagcgca gcgagtcagt gagcgaggaa
     1021 gcggaagagc gcccaatacg caaaccgcct ctccccgcgc gttggccgat tcattaatca
     1081 ctctgtggtc tcaGGAGata ggcaaccgtg gacttcttca ctagctcatc gagatagcaa
     1141 tgccactagc taatttctta cgttgtatct tatttgtttt actttggggc atgacatggt
     1201 taaaccccat caaagagaaa gtgtttcatc cactagtcaa tatacgaatt cattcgaatt
     1261 tatccctgta aatcctagtt cttaggatga actggtgtaa taaacagcaa aaaaaaaaaa
     1321 aaaaaaaaaa acctggaatc attcgaccac ctcaataaac taaagctacc aattaccaca
     1381 atatagtctt Tcatatccac ttagatataa aagataaaag taaacaaata ttaaatttca
     1441 tatgcacgca taggaaactc atgatcttat cttttaaata gacatctagt tttcttaggt
     1501 tataaataga cattttgtcc tagaacttct tcactactaa aacctagcct caaATGtgag
     1561 accacgaagt ggctcttcag tggacgaaag ggcctcgtga tacgcctatt tttataggtt
     1621 aatgtcatga taataatggt ttcttagacg tcaggtggca cttttcgggg aaatgtgcgc
     1681 ggaaccccta tttgtttatt tttctaaata cattcaaata tgtatccgct catgagacaa
     1741 taaccctgat aaatgcttca ataatattga aaaaggaaga gtatgcgctc acgcaactgg
     1801 tccagaacct tgaccgaacg cagcggtggt aacggcgcag tggcggtttt catggcttgt
     1861 tatgactgtt tttttggggt acagtctatg cctcgggcat ccaagcagca agcgcgttac
     1921 gccgtgggtc gatgtttgat gttatggagc agcaacgatg ttacgcagca gggcagtcgc
     1981 cctaaaacaa agttaaacat catgagggaa gcggtgatcg ccgaagtatc gactcaacta
     2041 tcagaggtag ttggcgtcat cgagcgccat ctcgaaccga cgttgctggc cgtacatttg
     2101 tacggctccg cagtggatgg cggcctgaag ccacacagcg atattgattt gctggttacg
     2161 gtgaccgtaa ggcttgatga aacaacgcgg cgagctttga tcaacgacct tttggaaact
     2221 tcggcttccc ctggagagag cgagattctc cgcgctgtag aagtcaccat tgttgtgcac
     2281 gacgacatca ttccgtggcg ttatccagct aagcgcgaac tgcaatttgg agaatggcag
     2341 cgcaatgaca ttcttgcagg tatcttcgag ccagccacga tcgacattga tctggctatc
     2401 ttgctgacaa aagcaagaga acatagcgtt gccttggtag gtccagcggc ggaggaactc
     2461 tttgatccgg ttcctgaaca ggatctattt gaggcgctaa atgaaacctt aacgctatgg
     2521 aactcgccgc ccgactgggc tggcgatgag cgaaatgtag tgcttacgtt gtcccgcatt
     2581 tggtacagcg cagtaaccgg caaaatcgcg ccgaaggatg tcgctgccga ctgggcaatg
     2641 gagcgcctgc cggcccagta tcagcccgtc atacttgaag ctagacaggc ttatcttgga
     2701 caagaa
//
