# Supplementary material for: Systematic Comparison of Plant Promoters in Nicotiana spp. Expression Systems
Source: Int J Mol Sci. 2022 Dec 6;23(23):15441. doi: 10.3390/ijms232315441 (PMC9740895; doi:10.3390/ijms232315441)
Supplement: Supplementary file 1 [file ijms-23-15441-s001.zip › Data S4. Maps of the plasmids used in the study/level 0/Level 0 - promoter 5U pAtTCTP.gb]

LOCUS       Level_0_-_promoter_+_5U 2554 bp ds-DNA     circular     21-OCT-2022
DEFINITION  .
FEATURES             Location/Qualifiers
     mutation        210..210
                     /label="G\to\A"
                     /ApEinfo_revcolor="#85dae9"
                     /ApEinfo_fwdcolor="#85dae9"
     misc_feature    403..1017
                     /label="rep\(pMB1)"
                     /ApEinfo_revcolor="#85dae9"
                     /ApEinfo_fwdcolor="#85dae9"
     rep_origin      complement(1002..1002)
                     /label="ORI"
                     /ApEinfo_revcolor="#9eafd2"
                     /ApEinfo_fwdcolor="#9eafd2"
     misc_feature    1254..1556
                     /label="pAtTCTP"
                     /ApEinfo_revcolor="#b7e6d7"
                     /ApEinfo_fwdcolor="#b7e6d7"
     CDS             1787..243
                     /label="Sm/Sp\no\DraIII"
                     /ApEinfo_revcolor="#9eafd2"
                     /ApEinfo_fwdcolor="#9eafd2"
ORIGIN
        1 cgaaatgtag tgcttacgtt gtcccgcatt tggtacagcg cagtaaccgg caaaatcgcg
       61 ccgaaggatg tcgctgccga ctgggcaatg gagcgcctgc cggcccagta tcagcccgtc
      121 atacttgaag ctagacaggc ttatcttgga caagaagaag atcgcttggc ctcgcgcgca
      181 gatcagttgg aagaatttgt ccattacgta aaaggcgaga tcaccaaggt agtcggcaaa
      241 taactgtcag accaagttta ctcatatata ctttagattg atttaaaact tcatttttaa
      301 tttaaaagga tctaggtgaa gatccttttt gataatctca tgaccaaaat cccttaacgt
      361 gagttttcgt tccactgagc gtcagacccc gtagaaaaga tcaaaggatc ttcttgagat
      421 cctttttttc tgcgcgtaat ctgctgcttg caaacaaaaa aaccaccgct accagcggtg
      481 gtttgtttgc cggatcaaga gctaccaact ctttttccga aggtaactgg cttcagcaga
      541 gcgcagatac caaatactgt ccttctagtg tagccgtagt taggccacca cttcaagaac
      601 tctgtagcac cgcctacata cctcgctctg ctaatcctgt taccagtggc tgctgccagt
      661 ggcgataagt cgtgtcttac cgggttggac tcaagacgat agttaccgga taaggcgcag
      721 cggtcgggct gaacgggggg ttcgtgcaca cagcccagct tggagcgaac gacctacacc
      781 gaactgagat acctacagcg tgagctatga gaaagcgcca cgcttcccga agggagaaag
      841 gcggacaggt atccggtaag cggcagggtc ggaacaggag agcgcacgag ggagcttcca
      901 gggggaaacg cctggtatct ttatagtcct gtcgggtttc gccacctctg acttgagcgt
      961 cgatttttgt gatgctcgtc aggggggcgg agcctatgga aaaacgccag caacgcggcc
     1021 tttttacggt tcctggcctt ttgctggcct tttgctcaca tgttctttcc tgcgttatcc
     1081 cctgattctg tggataaccg tattaccgcc tttgagtgag ctgataccgc tcgccgcagc
     1141 cgaacgaccg agcgcagcga gtcagtgagc gaggaagcgg aagagcgccc aatacgcaaa
     1201 ccgcctctcc ccgcgcgttg gccgattcat taatcactct gtggtctcag gagCCAACAC
     1261 TCGAATCCCC ACCCGTTGGA CCAAACCCGG CTCATTAAGC GTCGGTTCAG ATTTATTTCC
     1321 TTTATTTAAA AAAAAGGAAA GGGTAAAAAA TAGAAAATTG GAAACAGTTA AAGCCCAAAA
     1381 TTGTAATTTA CCGAGAATTG TAAATTTACC TGAAAACCCT ACGCTATAGT TTCGACTATA
     1441 AATACCAAAC TTAGGACCTC ACTTCAGAAT CCCCTCGTCG CTGCGTCTCT CTCCCGCAAC
     1501 CTTCGATTTT CGTTTATTCG CATCCATCGG AGAGAGAAAA CAATCAATAA GCGACCaATG
     1561 tgagaccacg aagtggctct tcagtggacg aaagggcctc gtgatacgcc tatttttata
     1621 ggttaatgtc atgataataa tggtttctta gacgtcaggt ggcacttttc ggggaaatgt
     1681 gcgcggaacc cctatttgtt tatttttcta aatacattca aatatgtatc cgctcatgag
     1741 acaataaccc tgataaatgc ttcaataata ttgaaaaagg aagagtatgc gctcacgcaa
     1801 ctggtccaga accttgaccg aacgcagcgg tggtaacggc gcagtggcgg ttttcatggc
     1861 ttgttatgac tgtttttttg gggtacagtc tatgcctcgg gcatccaagc agcaagcgcg
     1921 ttacgccgtg ggtcgatgtt tgatgttatg gagcagcaac gatgttacgc agcagggcag
     1981 tcgccctaaa acaaagttaa acatcatgag ggaagcggtg atcgccgaag tatcgactca
     2041 actatcagag gtagttggcg tcatcgagcg ccatctcgaa ccgacgttgc tggccgtaca
     2101 tttgtacggc tccgcagtgg atggcggcct gaagccacac agcgatattg atttgctggt
     2161 tacggtgacc gtaaggcttg atgaaacaac gcggcgagct ttgatcaacg accttttgga
     2221 aacttcggct tcccctggag agagcgagat tctccgcgct gtagaagtca ccattgttgt
     2281 gcacgacgac atcattccgt ggcgttatcc agctaagcgc gaactgcaat ttggagaatg
     2341 gcagcgcaat gacattcttg caggtatctt cgagccagcc acgatcgaca ttgatctggc
     2401 tatcttgctg acaaaagcaa gagaacatag cgttgccttg gtaggtccag cggcggagga
     2461 actctttgat ccggttcctg aacaggatct atttgaggcg ctaaatgaaa ccttaacgct
     2521 atggaactcg ccgcccgact gggctggcga tgag
//
