# Supplementary material for: Systematic Comparison of Plant Promoters in Nicotiana spp. Expression Systems
Source: Int J Mol Sci. 2022 Dec 6;23(23):15441. doi: 10.3390/ijms232315441 (PMC9740895; doi:10.3390/ijms232315441)
Supplement: Supplementary file 1 [file ijms-23-15441-s001.zip › Data S4. Maps of the plasmids used in the study/level 0/Level 0 - promoter 5U pdel5_MtHP.gb]

LOCUS       Level_0_-_promoter_+_5U 3373 bp ds-DNA     circular     24-NOV-2022
DEFINITION  .
FEATURES             Location/Qualifiers
     primer_bind     complement(24..42)
                     /label="pBRforEco"
                     /ApEinfo_revcolor="#75c6a9"
                     /ApEinfo_fwdcolor="#75c6a9"
     promoter        110..214
                     /label="AmpR promoter"
                     /ApEinfo_revcolor="#75c6a9"
                     /ApEinfo_fwdcolor="#75c6a9"
     CDS             434..1225
                     /label="SmR"
                     /ApEinfo_revcolor="#f8d3a9"
                     /ApEinfo_fwdcolor="#f8d3a9"
     rep_origin      1396..1984
                     /label="ori"
                     /ApEinfo_revcolor="#c7b0e3"
                     /ApEinfo_fwdcolor="#c7b0e3"
     primer_bind     1885..1904
                     /label="pBR322ori-F"
                     /ApEinfo_revcolor="#ff9ccd"
                     /ApEinfo_fwdcolor="#ff9ccd"
     primer_bind     2138..2155
                     /label="L4440"
                     /ApEinfo_revcolor="#faac61"
                     /ApEinfo_fwdcolor="#faac61"
     promoter        2236..3357
                     /label="del5_MtHP"
                     /ApEinfo_revcolor="#ff9ccd"
                     /ApEinfo_fwdcolor="#ff9ccd"
ORIGIN
        1 gtggctcttc agtggacgaa agggcctcgt gatacgccta tttttatagg ttaatgtcat
       61 gataataatg gtttcttaga cgtcaggtgg cacttttcgg ggaaatgtgc gcggaacccc
      121 tatttgttta tttttctaaa tacattcaaa tatgtatccg ctcatgagac aataaccctg
      181 ataaatgctt caataatatt gaaaaaggaa gagtatgcgc tcacgcaact ggtccagaac
      241 cttgaccgaa cgcagcggtg gtaacggcgc agtggcggtt ttcatggctt gttatgactg
      301 tttttttggg gtacagtcta tgcctcgggc atccaagcag caagcgcgtt acgccgtggg
      361 tcgatgtttg atgttatgga gcagcaacga tgttacgcag cagggcagtc gccctaaaac
      421 aaagttaaac atcatgaggg aagcggtgat cgccgaagta tcgactcaac tatcagaggt
      481 agttggcgtc atcgagcgcc atctcgaacc gacgttgctg gccgtacatt tgtacggctc
      541 cgcagtggat ggcggcctga agccacacag cgatattgat ttgctggtta cggtgaccgt
      601 aaggcttgat gaaacaacgc ggcgagcttt gatcaacgac cttttggaaa cttcggcttc
      661 ccctggagag agcgagattc tccgcgctgt agaagtcacc attgttgtgc acgacgacat
      721 cattccgtgg cgttatccag ctaagcgcga actgcaattt ggagaatggc agcgcaatga
      781 cattcttgca ggtatcttcg agccagccac gatcgacatt gatctggcta tcttgctgac
      841 aaaagcaaga gaacatagcg ttgccttggt aggtccagcg gcggaggaac tctttgatcc
      901 ggttcctgaa caggatctat ttgaggcgct aaatgaaacc ttaacgctat ggaactcgcc
      961 gcccgactgg gctggcgatg agcgaaatgt agtgcttacg ttgtcccgca tttggtacag
     1021 cgcagtaacc ggcaaaatcg cgccgaagga tgtcgctgcc gactgggcaa tggagcgcct
     1081 gccggcccag tatcagcccg tcatacttga agctagacag gcttatcttg gacaagaaga
     1141 agatcgcttg gcctcgcgcg cagatcagtt ggaagaattt gtccattacg taaaaggcga
     1201 gatcaccaag gtagtcggca aataactgtc agaccaagtt tactcatata tactttagat
     1261 tgatttaaaa cttcattttt aatttaaaag gatctaggtg aagatccttt ttgataatct
     1321 catgaccaaa atcccttaac gtgagttttc gttccactga gcgtcagacc ccgtagaaaa
     1381 gatcaaagga tcttcttgag atcctttttt tctgcgcgta atctgctgct tgcaaacaaa
     1441 aaaaccaccg ctaccagcgg tggtttgttt gccggatcaa gagctaccaa ctctttttcc
     1501 gaaggtaact ggcttcagca gagcgcagat accaaatact gtccttctag tgtagccgta
     1561 gttaggccac cacttcaaga actctgtagc accgcctaca tacctcgctc tgctaatcct
     1621 gttaccagtg gctgctgcca gtggcgataa gtcgtgtctt accgggttgg actcaagacg
     1681 atagttaccg gataaggcgc agcggtcggg ctgaacgggg ggttcgtgca cacagcccag
     1741 cttggagcga acgacctaca ccgaactgag atacctacag cgtgagctat gagaaagcgc
     1801 cacgcttccc gaagggagaa aggcggacag gtatccggta agcggcaggg tcggaacagg
     1861 agagcgcacg agggagcttc cagggggaaa cgcctggtat ctttatagtc ctgtcgggtt
     1921 tcgccacctc tgacttgagc gtcgattttt gtgatgctcg tcaggggggc ggagcctatg
     1981 gaaaaacgcc agcaacgcgg cctttttacg gttcctggcc ttttgctggc cttttgctca
     2041 catgttcttt cctgcgttat cccctgattc tgtggataac cgtattaccg cctttgagtg
     2101 agctgatacc gctcgccgca gccgaacgac cgagcgcagc gagtcagtga gcgaggaagc
     2161 ggaagagcgc ccaatacgca aaccgcctct ccccgcgcgt tggccgattc attaatcact
     2221 ctgtggtctc aggagCTCCT TTAGATTGAG TCCATATAAG ATGTCCCGTA AGTTTAAATA
     2281 TAAAAATCAT GGTTTGGCTC TCTCTATCGG GAAACCAAAT ATGTAAAATT GATTTTGCCA
     2341 TATTTGTCCG ATGCTTATTG AAATTGATTT TTATCTCTAT AATTATATAA CTTGAAGTTA
     2401 GAACTTAGAA CTGCAGCTTT TAATTTTTAA TATGATTTTT ATACTCAAAT TTAGCGTTCA
     2461 AGGCACGCGG ACATGAATAT ATTTAAATAT AACTAATTCA CATTTAACCC ATTTTTAACT
     2521 AAATCATTTT ATTTGAAAAA AAATTTGTTG GCAAAACTAA ACATGCACTA AACCAAGTTG
     2581 TTTGGCCTCC GGTGGAAAGG AGCTCTTTCC AAGGATGTAT CCGGAAAATA CCGGACTCGA
     2641 TTCACAGAGG GAACAACGCT TGACCAATTT GCATGAGCCA GATTAGTCAC CAACCTTTGG
     2701 TGGGTCGAAA ACTGGTGCAA AAGCCAAAAA ATCCATTAAA AAAACTAAAC ACGCACTAAA
     2761 TATTTCCAAC TAAAGTATTA GTATTATTTT AAAAAAAAAC AAAAACTATA TTTAAAACAA
     2821 ATAGTAGTAT TATTTAGTCC GGATTCTAGA ATGGCGTCTT GAGACTGAAT TGTTTAATAT
     2881 TAAACAAATA AAATAAAAAA TGAGAGACTG CAACATAATT TCCTCTTCTT TTTTGGGTTT
     2941 GCATTTGATC GTGTAAAAGA GAAATCTAGA TACAAGAATA CGCAGATTTT GAATATATTG
     3001 CCATAGCTTT TGTGGTTATT TGAATAGTAT ATCAGGAATT TTGAAATTTG ACTGGTCTTA
     3061 GAGGAGATAA AAGAAGtAAA AAAAAATAGT ATATCAAGAA TTTTGTGAAC CCAAATAATT
     3121 TTTTTCTTTA AAATTCATAT CTCAATGTGA ATAATAAAAT GGTTCCAACA ACCTGATATT
     3181 AGTTAGTCAT CATCTTTATC TAATTAGCAA TCTAAAGTCC AAACAATACT GTACCAAAAA
     3241 AAGTCTAAAT AATACAACTT CAGTTCCTAT AAATACTAGC ATAACTACAT TCATAAACCA
     3301 CACATTACGA CCATTATTTG TTATTTCTTA CCTAGCATTT TAATACATTA TACCATCaat
     3361 gtgagaccac gaa
//
