# Supplementary material for: Systematic Comparison of Plant Promoters in Nicotiana spp. Expression Systems
Source: Int J Mol Sci. 2022 Dec 6;23(23):15441. doi: 10.3390/ijms232315441 (PMC9740895; doi:10.3390/ijms232315441)
Supplement: Supplementary file 1 [file ijms-23-15441-s001.zip › Data S4. Maps of the plasmids used in the study/level 0/Level 0 - promoter pMinSyn104.gb]

LOCUS       Level_0_-_promoter_|_pM 2668 bp ds-DNA     circular     21-OCT-2022
DEFINITION  .
FEATURES             Location/Qualifiers
     misc_feature    159..773
                     /label="rep\(pMB1)"
                     /ApEinfo_revcolor="#c7b0e3"
                     /ApEinfo_fwdcolor="#c7b0e3"
     rep_origin      complement(758..758)
                     /label="ORI"
                     /ApEinfo_revcolor="#75c6a9"
                     /ApEinfo_fwdcolor="#75c6a9"
     misc_feature    1010..1426
                     /label="MinSyn_104 "
                     /ApEinfo_revcolor="#c6c9d1"
                     /ApEinfo_fwdcolor="#c6c9d1"
     CDS             1657..2667
                     /label="Sm/Sp\no\DraIII"
                     /ApEinfo_revcolor="#b7e6d7"
                     /ApEinfo_fwdcolor="#b7e6d7"
     mutation        2634..2634
                     /label="G\to\A"
                     /ApEinfo_revcolor="#d59687"
                     /ApEinfo_fwdcolor="#d59687"
ORIGIN
        1 tgtcagacca agtttactca tatatacttt agattgattt aaaacttcat ttttaattta
       61 aaaggatcta ggtgaagatc ctttttgata atctcatgac caaaatccct taacgtgagt
      121 tttcgttcca ctgagcgtca gaccccgtag aaaagatcaa aggatcttct tgagatcctt
      181 tttttctgcg cgtaatctgc tgcttgcaaa caaaaaaacc accgctacca gcggtggttt
      241 gtttgccgga tcaagagcta ccaactcttt ttccgaaggt aactggcttc agcagagcgc
      301 agataccaaa tactgtcctt ctagtgtagc cgtagttagg ccaccacttc aagaactctg
      361 tagcaccgcc tacatacctc gctctgctaa tcctgttacc agtggctgct gccagtggcg
      421 ataagtcgtg tcttaccggg ttggactcaa gacgatagtt accggataag gcgcagcggt
      481 cgggctgaac ggggggttcg tgcacacagc ccagcttgga gcgaacgacc tacaccgaac
      541 tgagatacct acagcgtgag ctatgagaaa gcgccacgct tcccgaaggg agaaaggcgg
      601 acaggtatcc ggtaagcggc agggtcggaa caggagagcg cacgagggag cttccagggg
      661 gaaacgcctg gtatctttat agtcctgtcg ggtttcgcca cctctgactt gagcgtcgat
      721 ttttgtgatg ctcgtcaggg gggcggagcc tatggaaaaa cgccagcaac gcggcctttt
      781 tacggttcct ggccttttgc tggccttttg ctcacatgtt ctttcctgcg ttatcccctg
      841 attctgtgga taaccgtatt accgcctttg agtgagctga taccgctcgc cgcagccgaa
      901 cgaccgagcg cagcgagtca gtgagcgagg aagcggaaga gcgcccaata cgcaaaccgc
      961 ctctccccgc gcgttggccg attcattaat cactctgtgg tctcaggagG CGTGTCGTTT
     1021 TAGTGAGGAT CGAAAGGACA GTAACTGCTA GGAGGACCGA TGCTGATCTT CCATCAACAA
     1081 ATAATCCAAG TAAGGTAGGT CACGACCACT ATAATTTCGG GAAACCTCCT CGGCTATCGC
     1141 TTTAGCAAGA CCTCTACATT GCGATAAAGG AAAGGCTATG CCCAATTATG ACCCCCGCCG
     1201 ATGACGCGGG AAAAACTGGT ACTTGTTGAA GCATCTTCCA CTATGCCCAA TGGTGGAGCA
     1261 CGACAAAACT GGTACTTGTG TACAGCTGAC GTAAGGGATG ACGCACATAT CAGCTTAGCA
     1321 AGACCTCTTG AAGATAAGAT AATAATGTTG AAGATAAGAT GCCTGCCTTG ATGACTATAT
     1381 AAGGTTTTGC TATTCATTGA AAGCAGTAGT GACTGATTTG TATATATACT tgagaccacg
     1441 aagtggctct tcagtggacg aaagggcctc gtgatacgcc tatttttata ggttaatgtc
     1501 atgataataa tggtttctta gacgtcaggt ggcacttttc ggggaaatgt gcgcggaacc
     1561 cctatttgtt tatttttcta aatacattca aatatgtatc cgctcatgag acaataaccc
     1621 tgataaatgc ttcaataata ttgaaaaagg aagagtatgc gctcacgcaa ctggtccaga
     1681 accttgaccg aacgcagcgg tggtaacggc gcagtggcgg ttttcatggc ttgttatgac
     1741 tgtttttttg gggtacagtc tatgcctcgg gcatccaagc agcaagcgcg ttacgccgtg
     1801 ggtcgatgtt tgatgttatg gagcagcaac gatgttacgc agcagggcag tcgccctaaa
     1861 acaaagttaa acatcatgag ggaagcggtg atcgccgaag tatcgactca actatcagag
     1921 gtagttggcg tcatcgagcg ccatctcgaa ccgacgttgc tggccgtaca tttgtacggc
     1981 tccgcagtgg atggcggcct gaagccacac agcgatattg atttgctggt tacggtgacc
     2041 gtaaggcttg atgaaacaac gcggcgagct ttgatcaacg accttttgga aacttcggct
     2101 tcccctggag agagcgagat tctccgcgct gtagaagtca ccattgttgt gcacgacgac
     2161 atcattccgt ggcgttatcc agctaagcgc gaactgcaat ttggagaatg gcagcgcaat
     2221 gacattcttg caggtatctt cgagccagcc acgatcgaca ttgatctggc tatcttgctg
     2281 acaaaagcaa gagaacatag cgttgccttg gtaggtccag cggcggagga actctttgat
     2341 ccggttcctg aacaggatct atttgaggcg ctaaatgaaa ccttaacgct atggaactcg
     2401 ccgcccgact gggctggcga tgagcgaaat gtagtgctta cgttgtcccg catttggtac
     2461 agcgcagtaa ccggcaaaat cgcgccgaag gatgtcgctg ccgactgggc aatggagcgc
     2521 ctgccggccc agtatcagcc cgtcatactt gaagctagac aggcttatct tggacaagaa
     2581 gaagatcgct tggcctcgcg cgcagatcag ttggaagaat ttgtccatta cgtaaaaggc
     2641 gagatcacca aggtagtcgg caaataac
//
