# Supplementary material for: Systematic Comparison of Plant Promoters in Nicotiana spp. Expression Systems
Source: Int J Mol Sci. 2022 Dec 6;23(23):15441. doi: 10.3390/ijms232315441 (PMC9740895; doi:10.3390/ijms232315441)
Supplement: Supplementary file 1 [file ijms-23-15441-s001.zip › Data S4. Maps of the plasmids used in the study/level 0/Level 0 - promoter pMinSyn105.gb]

LOCUS       Level_0_-_promoter_|_pM 2523 bp ds-DNA     circular     21-OCT-2022
DEFINITION  .
FEATURES             Location/Qualifiers
     mutation        38..38
                     /label="G\to\A"
                     /ApEinfo_revcolor="#d59687"
                     /ApEinfo_fwdcolor="#d59687"
     misc_feature    231..845
                     /label="rep\(pMB1)"
                     /ApEinfo_revcolor="#c7b0e3"
                     /ApEinfo_fwdcolor="#c7b0e3"
     rep_origin      complement(830..830)
                     /label="ORI"
                     /ApEinfo_revcolor="#75c6a9"
                     /ApEinfo_fwdcolor="#75c6a9"
     misc_feature    1082..1353
                     /label="MinSyn_105"
                     /ApEinfo_revcolor="#ff9ccd"
                     /ApEinfo_fwdcolor="#ff9ccd"
     CDS             1584..71
                     /label="Sm/Sp\no\DraIII"
                     /ApEinfo_revcolor="#b7e6d7"
                     /ApEinfo_fwdcolor="#b7e6d7"
ORIGIN
        1 cgcgcgcaga tcagttggaa gaatttgtcc attacgtaaa aggcgagatc accaaggtag
       61 tcggcaaata actgtcagac caagtttact catatatact ttagattgat ttaaaacttc
      121 atttttaatt taaaaggatc taggtgaaga tcctttttga taatctcatg accaaaatcc
      181 cttaacgtga gttttcgttc cactgagcgt cagaccccgt agaaaagatc aaaggatctt
      241 cttgagatcc tttttttctg cgcgtaatct gctgcttgca aacaaaaaaa ccaccgctac
      301 cagcggtggt ttgtttgccg gatcaagagc taccaactct ttttccgaag gtaactggct
      361 tcagcagagc gcagatacca aatactgtcc ttctagtgta gccgtagtta ggccaccact
      421 tcaagaactc tgtagcaccg cctacatacc tcgctctgct aatcctgtta ccagtggctg
      481 ctgccagtgg cgataagtcg tgtcttaccg ggttggactc aagacgatag ttaccggata
      541 aggcgcagcg gtcgggctga acggggggtt cgtgcacaca gcccagcttg gagcgaacga
      601 cctacaccga actgagatac ctacagcgtg agctatgaga aagcgccacg cttcccgaag
      661 ggagaaaggc ggacaggtat ccggtaagcg gcagggtcgg aacaggagag cgcacgaggg
      721 agcttccagg gggaaacgcc tggtatcttt atagtcctgt cgggtttcgc cacctctgac
      781 ttgagcgtcg atttttgtga tgctcgtcag gggggcggag cctatggaaa aacgccagca
      841 acgcggcctt tttacggttc ctggcctttt gctggccttt tgctcacatg ttctttcctg
      901 cgttatcccc tgattctgtg gataaccgta ttaccgcctt tgagtgagct gataccgctc
      961 gccgcagccg aacgaccgag cgcagcgagt cagtgagcga ggaagcggaa gagcgcccaa
     1021 tacgcaaacc gcctctcccc gcgcgttggc cgattcatta atcactctgt ggtctcagga
     1081 gGCGTGTCGT TTTAGTGAGG AACCACGTCT ACAAGGTAGG TCACGACCAC TATGCCATGA
     1141 GCTAAGCACA TACGTCAGTA TCAGCTTAGC AAAACCATTA TTGCGTCTGC ACCTCACATG
     1201 TAGGCTGAAG ATAAGATAAT AATGTTGAAG ATAAGAACGA CCACTATGCC CAATTAGCTG
     1261 ACGTAAGGGA TGACGCACAG GTTGTCTGCA CCTCACATGT ACTATATAAG GTTTTGCTAT
     1321 TCATTGAAAG CAGTAGTGAC TGATTTGTAT ATATACTtga gaccacgaag tggctcttca
     1381 gtggacgaaa gggcctcgtg atacgcctat ttttataggt taatgtcatg ataataatgg
     1441 tttcttagac gtcaggtggc acttttcggg gaaatgtgcg cggaacccct atttgtttat
     1501 ttttctaaat acattcaaat atgtatccgc tcatgagaca ataaccctga taaatgcttc
     1561 aataatattg aaaaaggaag agtatgcgct cacgcaactg gtccagaacc ttgaccgaac
     1621 gcagcggtgg taacggcgca gtggcggttt tcatggcttg ttatgactgt ttttttgggg
     1681 tacagtctat gcctcgggca tccaagcagc aagcgcgtta cgccgtgggt cgatgtttga
     1741 tgttatggag cagcaacgat gttacgcagc agggcagtcg ccctaaaaca aagttaaaca
     1801 tcatgaggga agcggtgatc gccgaagtat cgactcaact atcagaggta gttggcgtca
     1861 tcgagcgcca tctcgaaccg acgttgctgg ccgtacattt gtacggctcc gcagtggatg
     1921 gcggcctgaa gccacacagc gatattgatt tgctggttac ggtgaccgta aggcttgatg
     1981 aaacaacgcg gcgagctttg atcaacgacc ttttggaaac ttcggcttcc cctggagaga
     2041 gcgagattct ccgcgctgta gaagtcacca ttgttgtgca cgacgacatc attccgtggc
     2101 gttatccagc taagcgcgaa ctgcaatttg gagaatggca gcgcaatgac attcttgcag
     2161 gtatcttcga gccagccacg atcgacattg atctggctat cttgctgaca aaagcaagag
     2221 aacatagcgt tgccttggta ggtccagcgg cggaggaact ctttgatccg gttcctgaac
     2281 aggatctatt tgaggcgcta aatgaaacct taacgctatg gaactcgccg cccgactggg
     2341 ctggcgatga gcgaaatgta gtgcttacgt tgtcccgcat ttggtacagc gcagtaaccg
     2401 gcaaaatcgc gccgaaggat gtcgctgccg actgggcaat ggagcgcctg ccggcccagt
     2461 atcagcccgt catacttgaa gctagacagg cttatcttgg acaagaagaa gatcgcttgg
     2521 cct
//
