# Supplementary material for: Systematic Comparison of Plant Promoters in Nicotiana spp. Expression Systems
Source: Int J Mol Sci. 2022 Dec 6;23(23):15441. doi: 10.3390/ijms232315441 (PMC9740895; doi:10.3390/ijms232315441)
Supplement: Supplementary file 1 [file ijms-23-15441-s001.zip › Data S4. Maps of the plasmids used in the study/level 0/Level 0 - promoter pMinSyn108.gb]

LOCUS       Level_0_-_promoter_|_pM 2523 bp ds-DNA     circular     21-OCT-2022
DEFINITION  .
FEATURES             Location/Qualifiers
     mutation        194..194
                     /label="G\to\A"
                     /ApEinfo_revcolor="#d59687"
                     /ApEinfo_fwdcolor="#d59687"
     misc_feature    387..1001
                     /label="rep\(pMB1)"
                     /ApEinfo_revcolor="#c7b0e3"
                     /ApEinfo_fwdcolor="#c7b0e3"
     rep_origin      complement(986..986)
                     /label="ORI"
                     /ApEinfo_revcolor="#75c6a9"
                     /ApEinfo_fwdcolor="#75c6a9"
     misc_feature    1238..1509
                     /label="MinSyn108"
                     /ApEinfo_revcolor="#f8d3a9"
                     /ApEinfo_fwdcolor="#f8d3a9"
     CDS             1740..227
                     /label="Sm/Sp\no\DraIII"
                     /ApEinfo_revcolor="#b7e6d7"
                     /ApEinfo_fwdcolor="#b7e6d7"
ORIGIN
        1 cgttgtcccg catttggtac agcgcagtaa ccggcaaaat cgcgccgaag gatgtcgctg
       61 ccgactgggc aatggagcgc ctgccggccc agtatcagcc cgtcatactt gaagctagac
      121 aggcttatct tggacaagaa gaagatcgct tggcctcgcg cgcagatcag ttggaagaat
      181 ttgtccatta cgtaaaaggc gagatcacca aggtagtcgg caaataactg tcagaccaag
      241 tttactcata tatactttag attgatttaa aacttcattt ttaatttaaa aggatctagg
      301 tgaagatcct ttttgataat ctcatgacca aaatccctta acgtgagttt tcgttccact
      361 gagcgtcaga ccccgtagaa aagatcaaag gatcttcttg agatcctttt tttctgcgcg
      421 taatctgctg cttgcaaaca aaaaaaccac cgctaccagc ggtggtttgt ttgccggatc
      481 aagagctacc aactcttttt ccgaaggtaa ctggcttcag cagagcgcag ataccaaata
      541 ctgtccttct agtgtagccg tagttaggcc accacttcaa gaactctgta gcaccgccta
      601 catacctcgc tctgctaatc ctgttaccag tggctgctgc cagtggcgat aagtcgtgtc
      661 ttaccgggtt ggactcaaga cgatagttac cggataaggc gcagcggtcg ggctgaacgg
      721 ggggttcgtg cacacagccc agcttggagc gaacgaccta caccgaactg agatacctac
      781 agcgtgagct atgagaaagc gccacgcttc ccgaagggag aaaggcggac aggtatccgg
      841 taagcggcag ggtcggaaca ggagagcgca cgagggagct tccaggggga aacgcctggt
      901 atctttatag tcctgtcggg tttcgccacc tctgacttga gcgtcgattt ttgtgatgct
      961 cgtcaggggg gcggagccta tggaaaaacg ccagcaacgc ggccttttta cggttcctgg
     1021 ccttttgctg gccttttgct cacatgttct ttcctgcgtt atcccctgat tctgtggata
     1081 accgtattac cgcctttgag tgagctgata ccgctcgccg cagccgaacg accgagcgca
     1141 gcgagtcagt gagcgaggaa gcggaagagc gcccaatacg caaaccgcct ctccccgcgc
     1201 gttggccgat tcattaatca ctctgtggtc tcaggagGCG TGTCGTTTTA GTGAGGAGCA
     1261 AGTGGATGTA GGTCACGACC ATCACTATCA GCGATCTTGC CTGCCTTTTA TGACCCCCGC
     1321 CGATGACGCG GGAAGGAGGA CCGATGCTGA TTCTCTCTGC CGACAGTGGT CCCAAAGGTT
     1381 GTCTGCACCA ACCATTATTG CGTCACATGT AGGCTATCAG CTTATGACGT AAGCCATGAC
     1441 GTCTAGACCT CTACAAACTA TATAAGGTTT TGCTATTCAT TGAAAGCAGT AGTGACTGAT
     1501 TTGTATATAT ACTtgagacc acgaagtggc tcttcagtgg acgaaagggc ctcgtgatac
     1561 gcctattttt ataggttaat gtcatgataa taatggtttc ttagacgtca ggtggcactt
     1621 ttcggggaaa tgtgcgcgga acccctattt gtttattttt ctaaatacat tcaaatatgt
     1681 atccgctcat gagacaataa ccctgataaa tgcttcaata atattgaaaa aggaagagta
     1741 tgcgctcacg caactggtcc agaaccttga ccgaacgcag cggtggtaac ggcgcagtgg
     1801 cggttttcat ggcttgttat gactgttttt ttggggtaca gtctatgcct cgggcatcca
     1861 agcagcaagc gcgttacgcc gtgggtcgat gtttgatgtt atggagcagc aacgatgtta
     1921 cgcagcaggg cagtcgccct aaaacaaagt taaacatcat gagggaagcg gtgatcgccg
     1981 aagtatcgac tcaactatca gaggtagttg gcgtcatcga gcgccatctc gaaccgacgt
     2041 tgctggccgt acatttgtac ggctccgcag tggatggcgg cctgaagcca cacagcgata
     2101 ttgatttgct ggttacggtg accgtaaggc ttgatgaaac aacgcggcga gctttgatca
     2161 acgacctttt ggaaacttcg gcttcccctg gagagagcga gattctccgc gctgtagaag
     2221 tcaccattgt tgtgcacgac gacatcattc cgtggcgtta tccagctaag cgcgaactgc
     2281 aatttggaga atggcagcgc aatgacattc ttgcaggtat cttcgagcca gccacgatcg
     2341 acattgatct ggctatcttg ctgacaaaag caagagaaca tagcgttgcc ttggtaggtc
     2401 cagcggcgga ggaactcttt gatccggttc ctgaacagga tctatttgag gcgctaaatg
     2461 aaaccttaac gctatggaac tcgccgcccg actgggctgg cgatgagcga aatgtagtgc
     2521 tta
//
