# Supplementary material for: Systematic Comparison of Plant Promoters in Nicotiana spp. Expression Systems
Source: Int J Mol Sci. 2022 Dec 6;23(23):15441. doi: 10.3390/ijms232315441 (PMC9740895; doi:10.3390/ijms232315441)
Supplement: Supplementary file 1 [file ijms-23-15441-s001.zip › Data S4. Maps of the plasmids used in the study/level 0/Level 0 - promoter pMinSyn110.gb]

LOCUS       Level_0_-_promoter_|_pM 2536 bp ds-DNA     circular     21-OCT-2022
DEFINITION  .
FEATURES             Location/Qualifiers
     misc_feature    163..777
                     /label="rep\(pMB1)"
                     /ApEinfo_revcolor="#c7b0e3"
                     /ApEinfo_fwdcolor="#c7b0e3"
     rep_origin      complement(762..762)
                     /label="ORI"
                     /ApEinfo_revcolor="#75c6a9"
                     /ApEinfo_fwdcolor="#75c6a9"
     misc_feature    1014..1298
                     /label="MinSyn110"
                     /ApEinfo_revcolor="#d59687"
                     /ApEinfo_fwdcolor="#d59687"
     CDS             1529..3
                     /label="Sm/Sp\no\DraIII"
                     /ApEinfo_revcolor="#b7e6d7"
                     /ApEinfo_fwdcolor="#b7e6d7"
     mutation        2506..2506
                     /label="G\to\A"
                     /ApEinfo_revcolor="#d59687"
                     /ApEinfo_fwdcolor="#d59687"
ORIGIN
        1 taactgtcag accaagttta ctcatatata ctttagattg atttaaaact tcatttttaa
       61 tttaaaagga tctaggtgaa gatccttttt gataatctca tgaccaaaat cccttaacgt
      121 gagttttcgt tccactgagc gtcagacccc gtagaaaaga tcaaaggatc ttcttgagat
      181 cctttttttc tgcgcgtaat ctgctgcttg caaacaaaaa aaccaccgct accagcggtg
      241 gtttgtttgc cggatcaaga gctaccaact ctttttccga aggtaactgg cttcagcaga
      301 gcgcagatac caaatactgt ccttctagtg tagccgtagt taggccacca cttcaagaac
      361 tctgtagcac cgcctacata cctcgctctg ctaatcctgt taccagtggc tgctgccagt
      421 ggcgataagt cgtgtcttac cgggttggac tcaagacgat agttaccgga taaggcgcag
      481 cggtcgggct gaacgggggg ttcgtgcaca cagcccagct tggagcgaac gacctacacc
      541 gaactgagat acctacagcg tgagctatga gaaagcgcca cgcttcccga agggagaaag
      601 gcggacaggt atccggtaag cggcagggtc ggaacaggag agcgcacgag ggagcttcca
      661 gggggaaacg cctggtatct ttatagtcct gtcgggtttc gccacctctg acttgagcgt
      721 cgatttttgt gatgctcgtc aggggggcgg agcctatgga aaaacgccag caacgcggcc
      781 tttttacggt tcctggcctt ttgctggcct tttgctcaca tgttctttcc tgcgttatcc
      841 cctgattctg tggataaccg tattaccgcc tttgagtgag ctgataccgc tcgccgcagc
      901 cgaacgaccg agcgcagcga gtcagtgagc gaggaagcgg aagagcgccc aatacgcaaa
      961 ccgcctctcc ccgcgcgttg gccgattcat taatcactct gtggtctcag gagGCGTGTC
     1021 GTTTTAGTGA GGGTGGGAGC CACCACACAT GTAGGCTATC AGCTTAGCAA TCGAAAGGAC
     1081 AGTATGTGTA CAGGGCTCAC TAGCAAGTGG ATAAACTGGT ACTTGTGTAT GAAGATAAGA
     1141 TAATAATGTT GAAGATAAGA TAGCAAGACC TCTACAACTG ACGTAAGGGA TGACGCACAC
     1201 TGCTAGGAGG ACATGACGTA AGCCATGACG TCTACCGATG CTGATCCTAT ATAAGGTTTT
     1261 GCTATTCATT GAAAGCAGTA GTGACTGATT TGTATATATA CTtgagacca cgaagtggct
     1321 cttcagtgga cgaaagggcc tcgtgatacg cctattttta taggttaatg tcatgataat
     1381 aatggtttct tagacgtcag gtggcacttt tcggggaaat gtgcgcggaa cccctatttg
     1441 tttatttttc taaatacatt caaatatgta tccgctcatg agacaataac cctgataaat
     1501 gcttcaataa tattgaaaaa ggaagagtat gcgctcacgc aactggtcca gaaccttgac
     1561 cgaacgcagc ggtggtaacg gcgcagtggc ggttttcatg gcttgttatg actgtttttt
     1621 tggggtacag tctatgcctc gggcatccaa gcagcaagcg cgttacgccg tgggtcgatg
     1681 tttgatgtta tggagcagca acgatgttac gcagcagggc agtcgcccta aaacaaagtt
     1741 aaacatcatg agggaagcgg tgatcgccga agtatcgact caactatcag aggtagttgg
     1801 cgtcatcgag cgccatctcg aaccgacgtt gctggccgta catttgtacg gctccgcagt
     1861 ggatggcggc ctgaagccac acagcgatat tgatttgctg gttacggtga ccgtaaggct
     1921 tgatgaaaca acgcggcgag ctttgatcaa cgaccttttg gaaacttcgg cttcccctgg
     1981 agagagcgag attctccgcg ctgtagaagt caccattgtt gtgcacgacg acatcattcc
     2041 gtggcgttat ccagctaagc gcgaactgca atttggagaa tggcagcgca atgacattct
     2101 tgcaggtatc ttcgagccag ccacgatcga cattgatctg gctatcttgc tgacaaaagc
     2161 aagagaacat agcgttgcct tggtaggtcc agcggcggag gaactctttg atccggttcc
     2221 tgaacaggat ctatttgagg cgctaaatga aaccttaacg ctatggaact cgccgcccga
     2281 ctgggctggc gatgagcgaa atgtagtgct tacgttgtcc cgcatttggt acagcgcagt
     2341 aaccggcaaa atcgcgccga aggatgtcgc tgccgactgg gcaatggagc gcctgccggc
     2401 ccagtatcag cccgtcatac ttgaagctag acaggcttat cttggacaag aagaagatcg
     2461 cttggcctcg cgcgcagatc agttggaaga atttgtccat tacgtaaaag gcgagatcac
     2521 caaggtagtc ggcaaa
//
