# Supplementary material for: Systematic Comparison of Plant Promoters in Nicotiana spp. Expression Systems
Source: Int J Mol Sci. 2022 Dec 6;23(23):15441. doi: 10.3390/ijms232315441 (PMC9740895; doi:10.3390/ijms232315441)
Supplement: Supplementary file 1 [file ijms-23-15441-s001.zip › Data S4. Maps of the plasmids used in the study/level 0/Level 0 - promoter pMinSyn1556x.gb]

LOCUS       Level_0_-_promoter_|_pM 2526 bp ds-DNA     circular     03-NOV-2022
DEFINITION  .
FEATURES             Location/Qualifiers
     mutation        104..104
                     /label="G\to\A"
                     /ApEinfo_revcolor="#d59687"
                     /ApEinfo_fwdcolor="#d59687"
     misc_feature    297..911
                     /label="rep\(pMB1)"
                     /ApEinfo_revcolor="#c7b0e3"
                     /ApEinfo_fwdcolor="#c7b0e3"
     rep_origin      complement(896..896)
                     /label="ORI"
                     /ApEinfo_revcolor="#75c6a9"
                     /ApEinfo_fwdcolor="#75c6a9"
     misc_feature    1148..1422
                     /label="pMinSyn1556x"
                     /ApEinfo_revcolor="#d6b295"
                     /ApEinfo_fwdcolor="#d6b295"
     CDS             1653..137
                     /label="Sm/Sp\no\DraIII"
                     /ApEinfo_revcolor="#b7e6d7"
                     /ApEinfo_fwdcolor="#b7e6d7"
ORIGIN
        1 agtatcagcc cgtcatactt gaagctagac aggcttatct tggacaagaa gaagatcgct
       61 tggcctcgcg cgcagatcag ttggaagaat ttgtccatta cgtaaaaggc gagatcacca
      121 aggtagtcgg caaataactg tcagaccaag tttactcata tatactttag attgatttaa
      181 aacttcattt ttaatttaaa aggatctagg tgaagatcct ttttgataat ctcatgacca
      241 aaatccctta acgtgagttt tcgttccact gagcgtcaga ccccgtagaa aagatcaaag
      301 gatcttcttg agatcctttt tttctgcgcg taatctgctg cttgcaaaca aaaaaaccac
      361 cgctaccagc ggtggtttgt ttgccggatc aagagctacc aactcttttt ccgaaggtaa
      421 ctggcttcag cagagcgcag ataccaaata ctgtccttct agtgtagccg tagttaggcc
      481 accacttcaa gaactctgta gcaccgccta catacctcgc tctgctaatc ctgttaccag
      541 tggctgctgc cagtggcgat aagtcgtgtc ttaccgggtt ggactcaaga cgatagttac
      601 cggataaggc gcagcggtcg ggctgaacgg ggggttcgtg cacacagccc agcttggagc
      661 gaacgaccta caccgaactg agatacctac agcgtgagct atgagaaagc gccacgcttc
      721 ccgaagggag aaaggcggac aggtatccgg taagcggcag ggtcggaaca ggagagcgca
      781 cgagggagct tccaggggga aacgcctggt atctttatag tcctgtcggg tttcgccacc
      841 tctgacttga gcgtcgattt ttgtgatgct cgtcaggggg gcggagccta tggaaaaacg
      901 ccagcaacgc ggccttttta cggttcctgg ccttttgctg gccttttgct cacatgttct
      961 ttcctgcgtt atcccctgat tctgtggata accgtattac cgcctttgag tgagctgata
     1021 ccgctcgccg cagccgaacg accgagcgca gcgagtcagt gagcgaggaa gcggaagagc
     1081 gcccaatacg caaaccgcct ctccccgcgc gttggccgat tcattaatca ctctgtggtc
     1141 tcaggagGCG TGTCGTTTTA GTGAGGATGA GCTAAGCACA TACGTCAGGC AAGACCTCTA
     1201 CAAAACTGGT GTGGGAGCCA CCAATCTTGC CTGCCTTGAT GAGGTGGCTC CTACACTTGT
     1261 TGAAGATAAG ATAATAATGT TGAAGATAAG AGGCCAGCCA CTTGTGTAGG AGGACCGATG
     1321 CTGATCTTGC TGACGTAAGG GATGACGCAC AGTCTGCACC TCACATGTAG CTATATAAGG
     1381 TTTTGCTATT CATTGAAAGC AGTAGTGACT GATTTGTATA TATACTtgag accacgaagt
     1441 ggctcttcag tggacgaaag ggcctcgtga tacgcctatt tttataggtt aatgtcatga
     1501 taataatggt ttcttagacg tcaggtggca cttttcgggg aaatgtgcgc ggaaccccta
     1561 tttgtttatt tttctaaata cattcaaata tgtatccgct catgagacaa taaccctgat
     1621 aaatgcttca ataatattga aaaaggaaga gtatgcgctc acgcaactgg tccagaacct
     1681 tgaccgaacg cagcggtggt aacggcgcag tggcggtttt catggcttgt tatgactgtt
     1741 tttttggggt acagtctatg cctcgggcat ccaagcagca agcgcgttac gccgtgggtc
     1801 gatgtttgat gttatggagc agcaacgatg ttacgcagca gggcagtcgc cctaaaacaa
     1861 agttaaacat catgagggaa gcggtgatcg ccgaagtatc gactcaacta tcagaggtag
     1921 ttggcgtcat cgagcgccat ctcgaaccga cgttgctggc cgtacatttg tacggctccg
     1981 cagtggatgg cggcctgaag ccacacagcg atattgattt gctggttacg gtgaccgtaa
     2041 ggcttgatga aacaacgcgg cgagctttga tcaacgacct tttggaaact tcggcttccc
     2101 ctggagagag cgagattctc cgcgctgtag aagtcaccat tgttgtgcac gacgacatca
     2161 ttccgtggcg ttatccagct aagcgcgaac tgcaatttgg agaatggcag cgcaatgaca
     2221 ttcttgcagg tatcttcgag ccagccacga tcgacattga tctggctatc ttgctgacaa
     2281 aagcaagaga acatagcgtt gccttggtag gtccagcggc ggaggaactc tttgatccgg
     2341 ttcctgaaca ggatctattt gaggcgctaa atgaaacctt aacgctatgg aactcgccgc
     2401 ccgactgggc tggcgatgag cgaaatgtag tgcttacgtt gtcccgcatt tggtacagcg
     2461 cagtaaccgg caaaatcgcg ccgaaggatg tcgctgccga ctgggcaatg gagcgcctgc
     2521 cggccc
//
