# Supplementary material for: Systematic Comparison of Plant Promoters in Nicotiana spp. Expression Systems
Source: Int J Mol Sci. 2022 Dec 6;23(23):15441. doi: 10.3390/ijms232315441 (PMC9740895; doi:10.3390/ijms232315441)
Supplement: Supplementary file 1 [file ijms-23-15441-s001.zip › Data S4. Maps of the plasmids used in the study/level 0/Level 0 - promoter pMinSyn1569x.gb]

LOCUS       Level_0_-_promoter_|_pM 2565 bp ds-DNA     circular     03-NOV-2022
DEFINITION  .
FEATURES             Location/Qualifiers
     misc_feature    171..785
                     /label="rep\(pMB1)"
                     /ApEinfo_revcolor="#c7b0e3"
                     /ApEinfo_fwdcolor="#c7b0e3"
     rep_origin      complement(770..770)
                     /label="ORI"
                     /ApEinfo_revcolor="#75c6a9"
                     /ApEinfo_fwdcolor="#75c6a9"
     misc_feature    1022..1335
                     /label="pMinSyn1569x"
                     /ApEinfo_revcolor="#b1ff67"
                     /ApEinfo_fwdcolor="#b1ff67"
     CDS             1566..11
                     /label="Sm/Sp\no\DraIII"
                     /ApEinfo_revcolor="#b7e6d7"
                     /ApEinfo_fwdcolor="#b7e6d7"
     mutation        2543..2543
                     /label="G\to\A"
                     /ApEinfo_revcolor="#d59687"
                     /ApEinfo_fwdcolor="#d59687"
ORIGIN
        1 tcggcaaata actgtcagac caagtttact catatatact ttagattgat ttaaaacttc
       61 atttttaatt taaaaggatc taggtgaaga tcctttttga taatctcatg accaaaatcc
      121 cttaacgtga gttttcgttc cactgagcgt cagaccccgt agaaaagatc aaaggatctt
      181 cttgagatcc tttttttctg cgcgtaatct gctgcttgca aacaaaaaaa ccaccgctac
      241 cagcggtggt ttgtttgccg gatcaagagc taccaactct ttttccgaag gtaactggct
      301 tcagcagagc gcagatacca aatactgtcc ttctagtgta gccgtagtta ggccaccact
      361 tcaagaactc tgtagcaccg cctacatacc tcgctctgct aatcctgtta ccagtggctg
      421 ctgccagtgg cgataagtcg tgtcttaccg ggttggactc aagacgatag ttaccggata
      481 aggcgcagcg gtcgggctga acggggggtt cgtgcacaca gcccagcttg gagcgaacga
      541 cctacaccga actgagatac ctacagcgtg agctatgaga aagcgccacg cttcccgaag
      601 ggagaaaggc ggacaggtat ccggtaagcg gcagggtcgg aacaggagag cgcacgaggg
      661 agcttccagg gggaaacgcc tggtatcttt atagtcctgt cgggtttcgc cacctctgac
      721 ttgagcgtcg atttttgtga tgctcgtcag gggggcggag cctatggaaa aacgccagca
      781 acgcggcctt tttacggttc ctggcctttt gctggccttt tgctcacatg ttctttcctg
      841 cgttatcccc tgattctgtg gataaccgta ttaccgcctt tgagtgagct gataccgctc
      901 gccgcagccg aacgaccgag cgcagcgagt cagtgagcga ggaagcggaa gagcgcccaa
      961 tacgcaaacc gcctctcccc gcgcgttggc cgattcatta atcactctgt ggtctcagga
     1021 gGCGTGTCGT TTTAGTGAGG CTGACGTAAG GGATGACGCA CAAGGCTATC AGCTTAGCAA
     1081 GACCTCTACA AAAATTTCGG GAAACCTCCT CGAGGGCTCA CTGCTAGGAG GACCGATGAA
     1141 CCATTATTGC GTGTAGGCTA TCAGCTTAGT CCATCAACAA ATAATCCAAG TAAGTATCAA
     1201 ATATTTCTTG TGGACCGATG CTGATCTTGC CTGCCTTGAT GATGAGCTAA GCACATACGT
     1261 CAGTACTTGT GTACAGGGCT CACCTATATA AGGTTTTGCT ATTCATTGAA AGCAGTAGTG
     1321 ACTGATTTGT ATATATACTt gagaccacga agtggctctt cagtggacga aagggcctcg
     1381 tgatacgcct atttttatag gttaatgtca tgataataat ggtttcttag acgtcaggtg
     1441 gcacttttcg gggaaatgtg cgcggaaccc ctatttgttt atttttctaa atacattcaa
     1501 atatgtatcc gctcatgaga caataaccct gataaatgct tcaataatat tgaaaaagga
     1561 agagtatgcg ctcacgcaac tggtccagaa ccttgaccga acgcagcggt ggtaacggcg
     1621 cagtggcggt tttcatggct tgttatgact gtttttttgg ggtacagtct atgcctcggg
     1681 catccaagca gcaagcgcgt tacgccgtgg gtcgatgttt gatgttatgg agcagcaacg
     1741 atgttacgca gcagggcagt cgccctaaaa caaagttaaa catcatgagg gaagcggtga
     1801 tcgccgaagt atcgactcaa ctatcagagg tagttggcgt catcgagcgc catctcgaac
     1861 cgacgttgct ggccgtacat ttgtacggct ccgcagtgga tggcggcctg aagccacaca
     1921 gcgatattga tttgctggtt acggtgaccg taaggcttga tgaaacaacg cggcgagctt
     1981 tgatcaacga ccttttggaa acttcggctt cccctggaga gagcgagatt ctccgcgctg
     2041 tagaagtcac cattgttgtg cacgacgaca tcattccgtg gcgttatcca gctaagcgcg
     2101 aactgcaatt tggagaatgg cagcgcaatg acattcttgc aggtatcttc gagccagcca
     2161 cgatcgacat tgatctggct atcttgctga caaaagcaag agaacatagc gttgccttgg
     2221 taggtccagc ggcggaggaa ctctttgatc cggttcctga acaggatcta tttgaggcgc
     2281 taaatgaaac cttaacgcta tggaactcgc cgcccgactg ggctggcgat gagcgaaatg
     2341 tagtgcttac gttgtcccgc atttggtaca gcgcagtaac cggcaaaatc gcgccgaagg
     2401 atgtcgctgc cgactgggca atggagcgcc tgccggccca gtatcagccc gtcatacttg
     2461 aagctagaca ggcttatctt ggacaagaag aagatcgctt ggcctcgcgc gcagatcagt
     2521 tggaagaatt tgtccattac gtaaaaggcg agatcaccaa ggtag
//
