# Supplementary material for: Systematic Comparison of Plant Promoters in Nicotiana spp. Expression Systems
Source: Int J Mol Sci. 2022 Dec 6;23(23):15441. doi: 10.3390/ijms232315441 (PMC9740895; doi:10.3390/ijms232315441)
Supplement: Supplementary file 1 [file ijms-23-15441-s001.zip › Data S4. Maps of the plasmids used in the study/level 0/Level 0 - promoter pMinSyn159x.gb]

LOCUS       Level_0_-_promoter_|_pM 2588 bp ds-DNA     circular     03-NOV-2022
DEFINITION  .
FEATURES             Location/Qualifiers
     mutation        261..261
                     /label="G\to\A"
                     /ApEinfo_revcolor="#d59687"
                     /ApEinfo_fwdcolor="#d59687"
     misc_feature    454..1068
                     /label="rep\(pMB1)"
                     /ApEinfo_revcolor="#c7b0e3"
                     /ApEinfo_fwdcolor="#c7b0e3"
     rep_origin      complement(1053..1053)
                     /label="ORI"
                     /ApEinfo_revcolor="#75c6a9"
                     /ApEinfo_fwdcolor="#75c6a9"
     misc_feature    1305..1641
                     /label="pMinSyn159x"
                     /ApEinfo_revcolor="#ffef86"
                     /ApEinfo_fwdcolor="#ffef86"
     CDS             1872..294
                     /label="Sm/Sp\no\DraIII"
                     /ApEinfo_revcolor="#b7e6d7"
                     /ApEinfo_fwdcolor="#b7e6d7"
ORIGIN
        1 aatgaaacct taacgctatg gaactcgccg cccgactggg ctggcgatga gcgaaatgta
       61 gtgcttacgt tgtcccgcat ttggtacagc gcagtaaccg gcaaaatcgc gccgaaggat
      121 gtcgctgccg actgggcaat ggagcgcctg ccggcccagt atcagcccgt catacttgaa
      181 gctagacagg cttatcttgg acaagaagaa gatcgcttgg cctcgcgcgc agatcagttg
      241 gaagaatttg tccattacgt aaaaggcgag atcaccaagg tagtcggcaa ataactgtca
      301 gaccaagttt actcatatat actttagatt gatttaaaac ttcattttta atttaaaagg
      361 atctaggtga agatcctttt tgataatctc atgaccaaaa tcccttaacg tgagttttcg
      421 ttccactgag cgtcagaccc cgtagaaaag atcaaaggat cttcttgaga tccttttttt
      481 ctgcgcgtaa tctgctgctt gcaaacaaaa aaaccaccgc taccagcggt ggtttgtttg
      541 ccggatcaag agctaccaac tctttttccg aaggtaactg gcttcagcag agcgcagata
      601 ccaaatactg tccttctagt gtagccgtag ttaggccacc acttcaagaa ctctgtagca
      661 ccgcctacat acctcgctct gctaatcctg ttaccagtgg ctgctgccag tggcgataag
      721 tcgtgtctta ccgggttgga ctcaagacga tagttaccgg ataaggcgca gcggtcgggc
      781 tgaacggggg gttcgtgcac acagcccagc ttggagcgaa cgacctacac cgaactgaga
      841 tacctacagc gtgagctatg agaaagcgcc acgcttcccg aagggagaaa ggcggacagg
      901 tatccggtaa gcggcagggt cggaacagga gagcgcacga gggagcttcc agggggaaac
      961 gcctggtatc tttatagtcc tgtcgggttt cgccacctct gacttgagcg tcgatttttg
     1021 tgatgctcgt caggggggcg gagcctatgg aaaaacgcca gcaacgcggc ctttttacgg
     1081 ttcctggcct tttgctggcc ttttgctcac atgttctttc ctgcgttatc ccctgattct
     1141 gtggataacc gtattaccgc ctttgagtga gctgataccg ctcgccgcag ccgaacgacc
     1201 gagcgcagcg agtcagtgag cgaggaagcg gaagagcgcc caatacgcaa accgcctctc
     1261 cccgcgcgtt ggccgattca ttaatcactc tgtggtctca ggagGCGTGT CGTTTTAGTG
     1321 AGGATGACGT AAGCCATGAC GTCTAGCTAG GAGGACCGAT GCTGATCTTG CCTATCGAAA
     1381 GGACAGTAAC TTGTGTACAG GTGGTGGAGC ACGACAGGTA CTTGTGTACA GGGCTCGTGG
     1441 GAGCCACCAC GATGCTGACA GCCACTTGTG TATTAGGTTG TCTGCACCTC ACATGTAGGC
     1501 TTGAAGCATC TTCCTCAGCT TAGCAAGACC TCTACAAAAC TGGTCTGACG TAAGGGATGA
     1561 CGCACATACA GGGCTCACTG CTAGGAGGAC TATATAAGGT TTTGCTATTC ATTGAAAGCA
     1621 GTAGTGACTG ATTTGTATAT ATACTtgaga ccacgaagtg gctcttcagt ggacgaaagg
     1681 gcctcgtgat acgcctattt ttataggtta atgtcatgat aataatggtt tcttagacgt
     1741 caggtggcac ttttcgggga aatgtgcgcg gaacccctat ttgtttattt ttctaaatac
     1801 attcaaatat gtatccgctc atgagacaat aaccctgata aatgcttcaa taatattgaa
     1861 aaaggaagag tatgcgctca cgcaactggt ccagaacctt gaccgaacgc agcggtggta
     1921 acggcgcagt ggcggttttc atggcttgtt atgactgttt ttttggggta cagtctatgc
     1981 ctcgggcatc caagcagcaa gcgcgttacg ccgtgggtcg atgtttgatg ttatggagca
     2041 gcaacgatgt tacgcagcag ggcagtcgcc ctaaaacaaa gttaaacatc atgagggaag
     2101 cggtgatcgc cgaagtatcg actcaactat cagaggtagt tggcgtcatc gagcgccatc
     2161 tcgaaccgac gttgctggcc gtacatttgt acggctccgc agtggatggc ggcctgaagc
     2221 cacacagcga tattgatttg ctggttacgg tgaccgtaag gcttgatgaa acaacgcggc
     2281 gagctttgat caacgacctt ttggaaactt cggcttcccc tggagagagc gagattctcc
     2341 gcgctgtaga agtcaccatt gttgtgcacg acgacatcat tccgtggcgt tatccagcta
     2401 agcgcgaact gcaatttgga gaatggcagc gcaatgacat tcttgcaggt atcttcgagc
     2461 cagccacgat cgacattgat ctggctatct tgctgacaaa agcaagagaa catagcgttg
     2521 ccttggtagg tccagcggcg gaggaactct ttgatccggt tcctgaacag gatctatttg
     2581 aggcgcta
//
