# Supplementary material for: Systematic Comparison of Plant Promoters in Nicotiana spp. Expression Systems
Source: Int J Mol Sci. 2022 Dec 6;23(23):15441. doi: 10.3390/ijms232315441 (PMC9740895; doi:10.3390/ijms232315441)
Supplement: Supplementary file 1 [file ijms-23-15441-s001.zip › Data S4. Maps of the plasmids used in the study/level 0/Level 0 - promoter pMinSyn1637x.gb]

LOCUS       Level_0_-_promoter_|_pM 2534 bp ds-DNA     circular     03-NOV-2022
DEFINITION  .
FEATURES             Location/Qualifiers
     mutation        115..115
                     /label="G\to\A"
                     /ApEinfo_revcolor="#d59687"
                     /ApEinfo_fwdcolor="#d59687"
     misc_feature    308..922
                     /label="rep\(pMB1)"
                     /ApEinfo_revcolor="#c7b0e3"
                     /ApEinfo_fwdcolor="#c7b0e3"
     rep_origin      complement(907..907)
                     /label="ORI"
                     /ApEinfo_revcolor="#75c6a9"
                     /ApEinfo_fwdcolor="#75c6a9"
     misc_feature    1159..1441
                     /label="pMinSyn1637x"
                     /ApEinfo_revcolor="#c6c9d1"
                     /ApEinfo_fwdcolor="#c6c9d1"
     CDS             1672..148
                     /label="Sm/Sp\no\DraIII"
                     /ApEinfo_revcolor="#b7e6d7"
                     /ApEinfo_fwdcolor="#b7e6d7"
ORIGIN
        1 cctgccggcc cagtatcagc ccgtcatact tgaagctaga caggcttatc ttggacaaga
       61 agaagatcgc ttggcctcgc gcgcagatca gttggaagaa tttgtccatt acgtaaaagg
      121 cgagatcacc aaggtagtcg gcaaataact gtcagaccaa gtttactcat atatacttta
      181 gattgattta aaacttcatt tttaatttaa aaggatctag gtgaagatcc tttttgataa
      241 tctcatgacc aaaatccctt aacgtgagtt ttcgttccac tgagcgtcag accccgtaga
      301 aaagatcaaa ggatcttctt gagatccttt ttttctgcgc gtaatctgct gcttgcaaac
      361 aaaaaaacca ccgctaccag cggtggtttg tttgccggat caagagctac caactctttt
      421 tccgaaggta actggcttca gcagagcgca gataccaaat actgtccttc tagtgtagcc
      481 gtagttaggc caccacttca agaactctgt agcaccgcct acatacctcg ctctgctaat
      541 cctgttacca gtggctgctg ccagtggcga taagtcgtgt cttaccgggt tggactcaag
      601 acgatagtta ccggataagg cgcagcggtc gggctgaacg gggggttcgt gcacacagcc
      661 cagcttggag cgaacgacct acaccgaact gagataccta cagcgtgagc tatgagaaag
      721 cgccacgctt cccgaaggga gaaaggcgga caggtatccg gtaagcggca gggtcggaac
      781 aggagagcgc acgagggagc ttccaggggg aaacgcctgg tatctttata gtcctgtcgg
      841 gtttcgccac ctctgacttg agcgtcgatt tttgtgatgc tcgtcagggg ggcggagcct
      901 atggaaaaac gccagcaacg cggccttttt acggttcctg gccttttgct ggccttttgc
      961 tcacatgttc tttcctgcgt tatcccctga ttctgtggat aaccgtatta ccgcctttga
     1021 gtgagctgat accgctcgcc gcagccgaac gaccgagcgc agcgagtcag tgagcgagga
     1081 agcggaagag cgcccaatac gcaaaccgcc tctccccgcg cgttggccga ttcattaatc
     1141 actctgtggt ctcaggagGC GTGTCGTTTT AGTGAGGCTG ACGTAAGGGA TGACGCACAC
     1201 ACTATGCCGC TTTGTCAAAA GCTAAAAAAG ATGATGCACT ATGCCCAGTG GGAGCCACCA
     1261 ACCACTATGC CCAATTAGGT TGTTTTCAAC AATGTACAGG GCTCACTCAC TATCAGCGCT
     1321 AGGAGGACCG ATGCTGATCT TGCCTATGAG CTAAGCACAT ACGTCAGGCT ATCAGCTTAG
     1381 CAAGACCTCC TATATAAGGT TTTGCTATTC ATTGAAAGCA GTAGTGACTG ATTTGTATAT
     1441 ATACTtgaga ccacgaagtg gctcttcagt ggacgaaagg gcctcgtgat acgcctattt
     1501 ttataggtta atgtcatgat aataatggtt tcttagacgt caggtggcac ttttcgggga
     1561 aatgtgcgcg gaacccctat ttgtttattt ttctaaatac attcaaatat gtatccgctc
     1621 atgagacaat aaccctgata aatgcttcaa taatattgaa aaaggaagag tatgcgctca
     1681 cgcaactggt ccagaacctt gaccgaacgc agcggtggta acggcgcagt ggcggttttc
     1741 atggcttgtt atgactgttt ttttggggta cagtctatgc ctcgggcatc caagcagcaa
     1801 gcgcgttacg ccgtgggtcg atgtttgatg ttatggagca gcaacgatgt tacgcagcag
     1861 ggcagtcgcc ctaaaacaaa gttaaacatc atgagggaag cggtgatcgc cgaagtatcg
     1921 actcaactat cagaggtagt tggcgtcatc gagcgccatc tcgaaccgac gttgctggcc
     1981 gtacatttgt acggctccgc agtggatggc ggcctgaagc cacacagcga tattgatttg
     2041 ctggttacgg tgaccgtaag gcttgatgaa acaacgcggc gagctttgat caacgacctt
     2101 ttggaaactt cggcttcccc tggagagagc gagattctcc gcgctgtaga agtcaccatt
     2161 gttgtgcacg acgacatcat tccgtggcgt tatccagcta agcgcgaact gcaatttgga
     2221 gaatggcagc gcaatgacat tcttgcaggt atcttcgagc cagccacgat cgacattgat
     2281 ctggctatct tgctgacaaa agcaagagaa catagcgttg ccttggtagg tccagcggcg
     2341 gaggaactct ttgatccggt tcctgaacag gatctatttg aggcgctaaa tgaaacctta
     2401 acgctatgga actcgccgcc cgactgggct ggcgatgagc gaaatgtagt gcttacgttg
     2461 tcccgcattt ggtacagcgc agtaaccggc aaaatcgcgc cgaaggatgt cgctgccgac
     2521 tgggcaatgg agcg
//
