# Supplementary material for: Systematic Comparison of Plant Promoters in Nicotiana spp. Expression Systems
Source: Int J Mol Sci. 2022 Dec 6;23(23):15441. doi: 10.3390/ijms232315441 (PMC9740895; doi:10.3390/ijms232315441)
Supplement: Supplementary file 1 [file ijms-23-15441-s001.zip › Data S4. Maps of the plasmids used in the study/level 0/Level 0 - promoter pMinSyn1824x.gb]

LOCUS       Level_0_-_promoter_|_pM 2629 bp ds-DNA     circular     03-NOV-2022
DEFINITION  .
FEATURES             Location/Qualifiers
     misc_feature    105..719
                     /label="rep\(pMB1)"
                     /ApEinfo_revcolor="#c7b0e3"
                     /ApEinfo_fwdcolor="#c7b0e3"
     rep_origin      complement(704..704)
                     /label="ORI"
                     /ApEinfo_revcolor="#75c6a9"
                     /ApEinfo_fwdcolor="#75c6a9"
     misc_feature    956..1333
                     /label="pMinSyn1824x"
                     /ApEinfo_revcolor="#85dae9"
                     /ApEinfo_fwdcolor="#85dae9"
     CDS             1564..2574
                     /label="Sm/Sp\no\DraIII"
                     /ApEinfo_revcolor="#b7e6d7"
                     /ApEinfo_fwdcolor="#b7e6d7"
     mutation        2541..2541
                     /label="G\to\A"
                     /ApEinfo_revcolor="#d59687"
                     /ApEinfo_fwdcolor="#d59687"
ORIGIN
        1 aatttaaaag gatctaggtg aagatccttt ttgataatct catgaccaaa atcccttaac
       61 gtgagttttc gttccactga gcgtcagacc ccgtagaaaa gatcaaagga tcttcttgag
      121 atcctttttt tctgcgcgta atctgctgct tgcaaacaaa aaaaccaccg ctaccagcgg
      181 tggtttgttt gccggatcaa gagctaccaa ctctttttcc gaaggtaact ggcttcagca
      241 gagcgcagat accaaatact gtccttctag tgtagccgta gttaggccac cacttcaaga
      301 actctgtagc accgcctaca tacctcgctc tgctaatcct gttaccagtg gctgctgcca
      361 gtggcgataa gtcgtgtctt accgggttgg actcaagacg atagttaccg gataaggcgc
      421 agcggtcggg ctgaacgggg ggttcgtgca cacagcccag cttggagcga acgacctaca
      481 ccgaactgag atacctacag cgtgagctat gagaaagcgc cacgcttccc gaagggagaa
      541 aggcggacag gtatccggta agcggcaggg tcggaacagg agagcgcacg agggagcttc
      601 cagggggaaa cgcctggtat ctttatagtc ctgtcgggtt tcgccacctc tgacttgagc
      661 gtcgattttt gtgatgctcg tcaggggggc ggagcctatg gaaaaacgcc agcaacgcgg
      721 cctttttacg gttcctggcc ttttgctggc cttttgctca catgttcttt cctgcgttat
      781 cccctgattc tgtggataac cgtattaccg cctttgagtg agctgatacc gctcgccgca
      841 gccgaacgac cgagcgcagc gagtcagtga gcgaggaagc ggaagagcgc ccaatacgca
      901 aaccgcctct ccccgcgcgt tggccgattc attaatcact ctgtggtctc aggagGCGTG
      961 TCGTTTTAGT GAGGCTGACG TAAGGGATGA CGCACATGTA GGCTATCAGC TTAGCAAAGA
     1021 TTGATGAAAA GTCAAAAACA AAAATCAATT ATATCTTGCC TGCCTTGATG AGGAAAAAGA
     1081 AGAGGTCAAG ACCTCTACAA AACTGGTACT TCACTATCAG CAGGCTATCA GCTTTCTCTC
     1141 TGCCGACAGT GGTCCCAAAT ACAAAACTGG TACTTGTGTA CAGGGCCAGT GGTCCCTCCA
     1201 CATCCATCAA CAAATAATCC AAGTAAGGAG GACCGAATGA GCTAAGCACA TACGTCAGCG
     1261 CGGTAGGTCA CGACCACTAT GCTATATAAG GTTTTGCTAT TCATTGAAAG CAGTAGTGAC
     1321 TGATTTGTAT ATATACTtga gaccacgaag tggctcttca gtggacgaaa gggcctcgtg
     1381 atacgcctat ttttataggt taatgtcatg ataataatgg tttcttagac gtcaggtggc
     1441 acttttcggg gaaatgtgcg cggaacccct atttgtttat ttttctaaat acattcaaat
     1501 atgtatccgc tcatgagaca ataaccctga taaatgcttc aataatattg aaaaaggaag
     1561 agtatgcgct cacgcaactg gtccagaacc ttgaccgaac gcagcggtgg taacggcgca
     1621 gtggcggttt tcatggcttg ttatgactgt ttttttgggg tacagtctat gcctcgggca
     1681 tccaagcagc aagcgcgtta cgccgtgggt cgatgtttga tgttatggag cagcaacgat
     1741 gttacgcagc agggcagtcg ccctaaaaca aagttaaaca tcatgaggga agcggtgatc
     1801 gccgaagtat cgactcaact atcagaggta gttggcgtca tcgagcgcca tctcgaaccg
     1861 acgttgctgg ccgtacattt gtacggctcc gcagtggatg gcggcctgaa gccacacagc
     1921 gatattgatt tgctggttac ggtgaccgta aggcttgatg aaacaacgcg gcgagctttg
     1981 atcaacgacc ttttggaaac ttcggcttcc cctggagaga gcgagattct ccgcgctgta
     2041 gaagtcacca ttgttgtgca cgacgacatc attccgtggc gttatccagc taagcgcgaa
     2101 ctgcaatttg gagaatggca gcgcaatgac attcttgcag gtatcttcga gccagccacg
     2161 atcgacattg atctggctat cttgctgaca aaagcaagag aacatagcgt tgccttggta
     2221 ggtccagcgg cggaggaact ctttgatccg gttcctgaac aggatctatt tgaggcgcta
     2281 aatgaaacct taacgctatg gaactcgccg cccgactggg ctggcgatga gcgaaatgta
     2341 gtgcttacgt tgtcccgcat ttggtacagc gcagtaaccg gcaaaatcgc gccgaaggat
     2401 gtcgctgccg actgggcaat ggagcgcctg ccggcccagt atcagcccgt catacttgaa
     2461 gctagacagg cttatcttgg acaagaagaa gatcgcttgg cctcgcgcgc agatcagttg
     2521 gaagaatttg tccattacgt aaaaggcgag atcaccaagg tagtcggcaa ataactgtca
     2581 gaccaagttt actcatatat actttagatt gatttaaaac ttcattttt
//
