# Supplementary material for: Systematic Comparison of Plant Promoters in Nicotiana spp. Expression Systems
Source: Int J Mol Sci. 2022 Dec 6;23(23):15441. doi: 10.3390/ijms232315441 (PMC9740895; doi:10.3390/ijms232315441)
Supplement: Supplementary file 1 [file ijms-23-15441-s001.zip › Data S4. Maps of the plasmids used in the study/level 0/Level 0 - promoter pMinSyn1904x.gb]

LOCUS       Level_0_-_promoter_|_pM 2618 bp ds-DNA     circular     03-NOV-2022
DEFINITION  .
FEATURES             Location/Qualifiers
     mutation        139..139
                     /label="G\to\A"
                     /ApEinfo_revcolor="#d59687"
                     /ApEinfo_fwdcolor="#d59687"
     misc_feature    332..946
                     /label="rep\(pMB1)"
                     /ApEinfo_revcolor="#c7b0e3"
                     /ApEinfo_fwdcolor="#c7b0e3"
     rep_origin      complement(931..931)
                     /label="ORI"
                     /ApEinfo_revcolor="#75c6a9"
                     /ApEinfo_fwdcolor="#75c6a9"
     misc_feature    1183..1549
                     /label="pMinSyn1904x"
                     /ApEinfo_revcolor="#f58a5e"
                     /ApEinfo_fwdcolor="#f58a5e"
     CDS             1780..172
                     /label="Sm/Sp\no\DraIII"
                     /ApEinfo_revcolor="#b7e6d7"
                     /ApEinfo_fwdcolor="#b7e6d7"
ORIGIN
        1 cgctgccgac tgggcaatgg agcgcctgcc ggcccagtat cagcccgtca tacttgaagc
       61 tagacaggct tatcttggac aagaagaaga tcgcttggcc tcgcgcgcag atcagttgga
      121 agaatttgtc cattacgtaa aaggcgagat caccaaggta gtcggcaaat aactgtcaga
      181 ccaagtttac tcatatatac tttagattga tttaaaactt catttttaat ttaaaaggat
      241 ctaggtgaag atcctttttg ataatctcat gaccaaaatc ccttaacgtg agttttcgtt
      301 ccactgagcg tcagaccccg tagaaaagat caaaggatct tcttgagatc ctttttttct
      361 gcgcgtaatc tgctgcttgc aaacaaaaaa accaccgcta ccagcggtgg tttgtttgcc
      421 ggatcaagag ctaccaactc tttttccgaa ggtaactggc ttcagcagag cgcagatacc
      481 aaatactgtc cttctagtgt agccgtagtt aggccaccac ttcaagaact ctgtagcacc
      541 gcctacatac ctcgctctgc taatcctgtt accagtggct gctgccagtg gcgataagtc
      601 gtgtcttacc gggttggact caagacgata gttaccggat aaggcgcagc ggtcgggctg
      661 aacggggggt tcgtgcacac agcccagctt ggagcgaacg acctacaccg aactgagata
      721 cctacagcgt gagctatgag aaagcgccac gcttcccgaa gggagaaagg cggacaggta
      781 tccggtaagc ggcagggtcg gaacaggaga gcgcacgagg gagcttccag ggggaaacgc
      841 ctggtatctt tatagtcctg tcgggtttcg ccacctctga cttgagcgtc gatttttgtg
      901 atgctcgtca ggggggcgga gcctatggaa aaacgccagc aacgcggcct ttttacggtt
      961 cctggccttt tgctggcctt ttgctcacat gttctttcct gcgttatccc ctgattctgt
     1021 ggataaccgt attaccgcct ttgagtgagc tgataccgct cgccgcagcc gaacgaccga
     1081 gcgcagcgag tcagtgagcg aggaagcgga agagcgccca atacgcaaac cgcctctccc
     1141 cgcgcgttgg ccgattcatt aatcactctg tggtctcagg agGCGTGTCG TTTTAGTGAG
     1201 GATGACGTAA GCCATGACGT CTAGGCTATC AGCTTAGCGG AAAAAGAAGA GGTACTATGC
     1261 CCAATTAGGT TGTCTATCGA AAGGACAGTA CGCGGTAGGT CACGCAAATA TTTCTTGTTT
     1321 TATGACCCCC GCCGATGACG CGGGAGTACA GTGGTGGAGC ACGACAGGCT ATCAAATTTC
     1381 GGGAAACCTC CTCGGATCTT GCCTGCCTTG ATTCTCTCTG CCGACAGTGG TCCCAAATGC
     1441 CTGCCTTGAT ATGAGCTAAG CACATACGTC AGCACCTCAC ATGTAGGCTA TCAGCTTCTA
     1501 TATAAGGTTT TGCTATTCAT TGAAAGCAGT AGTGACTGAT TTGTATATAT ACTtgagacc
     1561 acgaagtggc tcttcagtgg acgaaagggc ctcgtgatac gcctattttt ataggttaat
     1621 gtcatgataa taatggtttc ttagacgtca ggtggcactt ttcggggaaa tgtgcgcgga
     1681 acccctattt gtttattttt ctaaatacat tcaaatatgt atccgctcat gagacaataa
     1741 ccctgataaa tgcttcaata atattgaaaa aggaagagta tgcgctcacg caactggtcc
     1801 agaaccttga ccgaacgcag cggtggtaac ggcgcagtgg cggttttcat ggcttgttat
     1861 gactgttttt ttggggtaca gtctatgcct cgggcatcca agcagcaagc gcgttacgcc
     1921 gtgggtcgat gtttgatgtt atggagcagc aacgatgtta cgcagcaggg cagtcgccct
     1981 aaaacaaagt taaacatcat gagggaagcg gtgatcgccg aagtatcgac tcaactatca
     2041 gaggtagttg gcgtcatcga gcgccatctc gaaccgacgt tgctggccgt acatttgtac
     2101 ggctccgcag tggatggcgg cctgaagcca cacagcgata ttgatttgct ggttacggtg
     2161 accgtaaggc ttgatgaaac aacgcggcga gctttgatca acgacctttt ggaaacttcg
     2221 gcttcccctg gagagagcga gattctccgc gctgtagaag tcaccattgt tgtgcacgac
     2281 gacatcattc cgtggcgtta tccagctaag cgcgaactgc aatttggaga atggcagcgc
     2341 aatgacattc ttgcaggtat cttcgagcca gccacgatcg acattgatct ggctatcttg
     2401 ctgacaaaag caagagaaca tagcgttgcc ttggtaggtc cagcggcgga ggaactcttt
     2461 gatccggttc ctgaacagga tctatttgag gcgctaaatg aaaccttaac gctatggaac
     2521 tcgccgcccg actgggctgg cgatgagcga aatgtagtgc ttacgttgtc ccgcatttgg
     2581 tacagcgcag taaccggcaa aatcgcgccg aaggatgt
//
