# Supplementary material for: Systematic Comparison of Plant Promoters in Nicotiana spp. Expression Systems
Source: Int J Mol Sci. 2022 Dec 6;23(23):15441. doi: 10.3390/ijms232315441 (PMC9740895; doi:10.3390/ijms232315441)
Supplement: Supplementary file 1 [file ijms-23-15441-s001.zip › Data S4. Maps of the plasmids used in the study/level 1/Level1-1 p35s_0.4kb - 5UTR AtRBCS2B - EGFP - tOCS.gb]

LOCUS       Level1-1_|_p35s_0.4kb_- 6315 bp ds-DNA     circular     20-OCT-2022
DEFINITION  .
FEATURES             Location/Qualifiers
     CDS             complement(252..1109)
                     /label="AP\r"
                     /ApEinfo_revcolor="#b4abac"
                     /ApEinfo_fwdcolor="#b4abac"
     rep_origin      complement(1307..1924)
                     /label="oriV"
                     /ApEinfo_revcolor="#f58a5e"
                     /ApEinfo_fwdcolor="#f58a5e"
     misc_feature    1954..2101
                     /label="TDNA-LB"
                     /ApEinfo_revcolor="#ffef86"
                     /ApEinfo_fwdcolor="#ffef86"
     promoter        2234..2579
                     /label="CaMV 35S promoter"
                     /ApEinfo_revcolor="#75c6a9"
                     /ApEinfo_fwdcolor="#75c6a9"
     primer_bind     2522..2542
                     /label="35S promoter"
                     /ApEinfo_revcolor="#75c6a9"
                     /ApEinfo_fwdcolor="#75c6a9"
     misc_feature    2583..2642
                     /label="5' UTR, RbcS2B (AT5g38420, A. thaliana)"
                     /ApEinfo_revcolor="#c7b0e3"
                     /ApEinfo_fwdcolor="#c7b0e3"
     CDS             2644..3376
                     /label="EGFP"
                     /ApEinfo_revcolor="#84b0dc"
                     /ApEinfo_fwdcolor="#84b0dc"
                     /translation="MVSKGEELFTGVVPILVELDGDVNGHKFSVSGEGEGDATYGKLTLKFICTTGKLPVPWPTLVTTLTYGVQCFSRYPDHMKQHDFFKSAMPEGYVQERTIFFKDDGNYKTRAEVKFEGDTLVNRIELKGIDFKEDGNILGHKLEYNYNSHNVYIMADKQKNGIKVNFKIRHNIEDGSVQLADHYQQNTPIGDGPVLLPDNHYLSTQSALSKDPNEKRDHMVLLEFVTAAGITLGMDELYKGS*LA"
     misc_feature    2647..3359
                     /label="EGFP"
                     /ApEinfo_revcolor="#b1ff67"
                     /ApEinfo_fwdcolor="#b1ff67"
     misc_feature    3364..3372
                     /label="stop-plug"
                     /ApEinfo_revcolor="#75c6a9"
                     /ApEinfo_fwdcolor="#75c6a9"
     misc_feature    3373..3376
                     /label="GCTT"
                     /ApEinfo_revcolor="#d59687"
                     /ApEinfo_fwdcolor="#d59687"
     terminator      3385..4092
                     /label="OCS terminator"
                     /ApEinfo_revcolor="#ffef86"
                     /ApEinfo_fwdcolor="#ffef86"
     misc_feature    complement(4127..4254)
                     /label="RB\short"
                     /ApEinfo_revcolor="#f8d3a9"
                     /ApEinfo_fwdcolor="#f8d3a9"
     misc_feature    complement(4278..5759)
                     /label="RK2\trfa\(no\Esp3I)"
                     /ApEinfo_revcolor="#c7b0e3"
                     /ApEinfo_fwdcolor="#c7b0e3"
     misc_feature    5770..244
                     /label="pUC\ori"
                     /ApEinfo_revcolor="#ff9ccd"
                     /ApEinfo_fwdcolor="#ff9ccd"
     rep_origin      5805..5805
                     /label="ORI"
                     /ApEinfo_revcolor="#b1ff67"
                     /ApEinfo_fwdcolor="#b1ff67"
ORIGIN
        1 ggcaaacaaa ccaccgctgg tagcggtggt ttttttgttt gcaagcagca gattacgcgc
       61 agaaaaaaag gatctcaaga agatcctttg atcttttcta cggggtctga cgctcagtgg
      121 aacgaaaact cacgttaagg gattttggtc atgagattat caaaaaggat cttcacctag
      181 atccttttaa attaaaaatg aagttttaaa tcaatctaaa gtatatatga gtaaacttgg
      241 tctgacagtt accaatgctt aatcagtgag gcacctatct cagcgatctg tctatttcgt
      301 tcatccatag ttgcctgact ccccgtcgtg tagataacta cgatacggga gggcttacca
      361 tctggcccca gtgctgcaat gataccgcga gaaccacgct caccggctcc agatttatca
      421 gcaataaacc agccagccgg aagggccgag cgcagaagtg gtcctgcaac tttatccgcc
      481 tccatccagt ctattaattg ttgccgggaa gctagagtaa gtagttcgcc agttaatagt
      541 ttgcgcaacg ttgttgccat tgctacaggc atcgtggtgt cacgctcgtc gtttggtatg
      601 gcttcattca gctccggttc ccaacgatca aggcgagtta catgatcccc catgttgtgc
      661 aaaaaagcgg ttagctcctt cggtcctccg atcgttgtca gaagtaagtt ggccgcagtg
      721 ttatcactca tggttatggc agcactgcat aattctctta ctgtcatgcc atccgtaaga
      781 tgcttttctg tgactggtga gtactcaacc aagtcattct gagaatagtg tatgcggcga
      841 ccgagttgct cttgcccggc gtcaatacgg gataataccg cgccacatag cagaacttta
      901 aaagtgctca tcattggaaa acgttcttcg gggcgaaaac tctcaaggat cttaccgctg
      961 ttgagatcca gttcgatgta acccactcgt gcacccaact gatcttcagc atcttttact
     1021 ttcaccagcg tttctgggtg agcaaaaaca ggaaggcaaa atgccgcaaa aaagggaata
     1081 agggcgacac ggaaatgttg aatactcata ctcttccttt ttcaatatta ttgaagcatt
     1141 tatcagggtt attgtctcat gagcggatac atatttgaat gtatttagaa aaataaacaa
     1201 ataggggttc cgcgcacgaa ttggccagcg ctgccatttt tggggtgagg ccgttcgcgg
     1261 ccgaggggcg cagcccctgg ggggatggga ggcccgcgtt agcgggccgg gagggttcga
     1321 gaaggggggg cacccccctt cggcgtgcgc ggtcacgcgc acagggcgca gccctggtta
     1381 aaaacaaggt ttataaatat tggtttaaaa gcaggttaaa agacaggtta gcggtggccg
     1441 aaaaacgggc ggaaaccctt gcaaatgctg gattttctgc ctgtggacag cccctcaaat
     1501 gtcaataggt gcgcccctca tctgtcagca ctctgcccct caagtgtcaa ggatcgcgcc
     1561 cctcatctgt cagtagtcgc gcccctcaag tgtcaatacc gcagggcact tatccccagg
     1621 cttgtccaca tcatctgtgg gaaactcgcg taaaatcagg cgttttcgcc gatttgcgag
     1681 gctggccagc tccacgtcgc cggccgaaat cgagcctgcc cctcatctgt caacgccgcg
     1741 ccgggtgagt cggcccctca agtgtcaacg tccgcccctc atctgtcagt gagggccaag
     1801 ttttccgcga ggtatccaca acgccggcgg ccgcggtgtc tcgcacacgg cttcgacggc
     1861 gtttctggcg cgtttgcagg gccatagacg gccgccagcc cagcggcgag ggcaaccagc
     1921 ccggtgagcg tcgcaaagga gatcctgatc tgactgatgg gctgcctgta tcgagtggtg
     1981 attttgtgcc gagctgccgg tcggggagct gttggctggc tggtggcagg atatattgtg
     2041 gtgtaaacaa attgacgctt agacaactta ataacacatt gcggacgttt ttaatgtact
     2101 ggggtggatg cagtgggccc cactctgtga agacaatgcc gaattcggat ccggaggtca
     2161 acatggtgga gcacgacact ctggtctact ccaaaaatgt caaagataca gtctcagaag
     2221 atcaaagggc tattgagact tttcaacaaa ggataatttc gggaaacctc ctcggattcc
     2281 attgcccagc tatctgtcac ttcatcgaaa ggacagtaga aaaggaaggt ggctcctaca
     2341 aatgccatca ttgcgataaa ggaaaggcta tcattcaaga tctctctgcc gacagtggtc
     2401 ccaaagatgg acccccaccc acgaggagca tcgtggaaaa agaagaggtt ccaaccacgt
     2461 ctacaaagca agtggattga tgtgacatct ccactgacgt aagggatgac gcacaatccc
     2521 actatccttc gcaagaccct tcctctatat aaggaagttc atttcatttg gagaggacac
     2581 gctactacaa acaagtaagt aagagaaaaa ccaaaagaag aagagaaaca acaagaagaa
     2641 gtaatgGTGa gcaagggcga agagctgttc accggggtgG TGCCCATCCT GGTCGAGCTG
     2701 GACGGCGACG TAAACGGCCA CAAGTTCAGC GTGTCCGGCG AGGGCGAGGG CGATGCCACC
     2761 TACGGCAAGC TGACCCTGAA GTTCATCTGC ACCACCGGCA AGCTGCCCGT GCCCTGGCCC
     2821 ACCCTCGTGA CCACCCTGAC CTACGGCGTG CAGTGCTTCA GCCGCTACCC CGACCACATG
     2881 AAGCAGCACG ACTTCTTCAA GTCCGCCATG CCCGAAGGCT ACGTCCAGGA GCGCACCATC
     2941 TTCTTCAAGG ACGACGGCAA CTACAAGACC CGCGCCGAGG TGAAGTTCGA GGGCGACACC
     3001 CTGGTGAACC GCATCGAGCT GAAGGGCATC GACTTCAAGG AGGACGGCAA CATCCTGGGG
     3061 CACAAGCTGG AGTACAACTA CAACAGCCAC AACGTCTATA TCATGGCCGA CAAGCAGAAG
     3121 AACGGCATCA AGGTGAACTT CAAGATCCGC CACAACATCG AGGACGGCAG CGTGCAGCTC
     3181 GCCGACCACT ACCAGCAGAA CACCCCCATC GGCGACGGCC CCGTGCTGCT GCCCGACAAC
     3241 CACTACCTGA GCACCCAGTC CGCCCTGAGC AAAGACCCCA ACGAGAAGCG CGATCACATG
     3301 GTCCTGCTGG AGTTCGTGAC CGCCGCCGGG ATCACTCTCG GCATGGACGA GCTGTACAAA
     3361 GGTagttaac taGCTTAATA Ggtcctgctt taatgagata tgcgagaagc ctatgatcgc
     3421 atgatatttg ctttcaattc tgttgtgcac gttgtaaaaa acctgagcat gtgtagctca
     3481 gatccttacc gccggtttcg gttcattcta atgaatatat cacccgttac tatcgtattt
     3541 ttatgaataa tattctccgt tcaatttact gattgtaccc tactacttat atgtacaata
     3601 ttaaaatgaa aacaatatat tgtgctgaat aggtttatag cgacatctat gatagagcgc
     3661 cacaataaca aacaattgcg ttttattatt acaaatccaa ttttaaaaaa agcggcagaa
     3721 ccggtcaaac ctaaaagact gattacataa atcttattca aatttcaaaa gtgccccagg
     3781 ggctagtatc tacgacacac cgagcggcga actaataacg ctcactgaag ggaactccgg
     3841 ttccccgccg gcgcgcatgg gtgagattcc ttgaagttga gtattggccg tccgctctac
     3901 cgaaagttac gggcaccatt caacccggtc cagcacggcg gccgggtaac cgacttgctg
     3961 ccccgagaat tatgcagcat ttttttggtg tatgtgggcc ccaaatgaag tgcaggtcaa
     4021 accttgacag tgacgacaaa tcgttgggcg ggtccagggc gaattttgcg acaacatgtc
     4081 gaggctcagc aggacCGCTg caattgtctt ctgcacgaag tggtttaaac tatcagtgtt
     4141 tgacaggata tattggcggg taaacctaag agaaaagagc gtttattaga ataatcggat
     4201 atttaaaagg gcgtgaaaag gtttatccgt tcgtccattt gtatgtgcat gccaaccaca
     4261 gggttcccca gatcaggcgc tggctgctga acccccagcc ggaactgacc ccacaaggcc
     4321 ctagcgtttg caatgcacca ggtcatcatt gacccaggcg tgttccacca ggccgctgcc
     4381 tcgcaactct tcgcaggctt cgccgacctg ctcgcgccac ttcttcacgc gggtggaatc
     4441 cgatccgcac atgaggcgga aggtttccag cttgagcggg tacggctccc ggtgcgagct
     4501 gaaatagtcg aacatccgtc gggccgtcgg cgacagcttg cggtacttct cccatatgaa
     4561 tttcgtgtag tggtcgccag caaacagcac gacgatttcc tcgtcgatca ggacctggca
     4621 acgggacgtt ttcttgccac ggtccaggac gcggaagcgg tgcagcagcg acaccgattc
     4681 caggtgccca acgcggtcgg acgtgaagcc catcgccgtc gcctgtaggc gcgacaggca
     4741 ttcctcggcc ttcgtgtaat accggccatt gatcgaccag cccaggtcct ggcaaagctc
     4801 gtagaacgtg aaggtgatcg gctcgccgat aggggtgcgc ttcgcgtact ccaacacctg
     4861 ctgccacacc agttcgtcat cgtcggcccg cagctcgacg ccggtgtagg tgatcttcac
     4921 gtccttgttg acgtggaaaa tgaccttgtt ttgcagcgcc tcgcgcggga ttttcttgtt
     4981 gcgcgtggtg aacagggcag agcgggccgt gtcgtttggc atcgctcgca tcgtgtccgg
     5041 ccacggcgca atatcgaaca aggaaagctg catttccttg atctgctgct tcgtgtgttt
     5101 cagcaacgcg gcctgcttgg cctcgctgac ctgttttgcc aggtcctcgc cggcggtttt
     5161 tcgcttcttg gtcgtcatag ttcctcgcgt gtcgatggtc atcgacttcg ccaaacctgc
     5221 cgcctcctgt tcaagacgac gcgaacgctc cacggcggcc gatggcgcgg gcagggcagg
     5281 gggagccagt tgcacgctgt cgcgctcgat cttggccgta gcttgctgga ccatcgagcc
     5341 gacggactgg aaggtttcgc ggggcgcacg catgacggtg cggcttgcga tggtttcggc
     5401 atcctcggcg gaaaaccccg cgtcgatcag ttcttgcctg tatgccttcc ggtcaaacgt
     5461 ccgattcatt caccctcctt gcgggattgc cccgactcac gccggggcaa tgtgccctta
     5521 ttcctgattt gacccgcctg gtgccttggt gtccagataa tccaccttat cggcaatgaa
     5581 gtcggtcccg tagaccgtct ggccgtcctt ctcgtacttg gtattccgaa tcttgccctg
     5641 cacgaatacc agcgacccct tgcccaaata cttgccgtgg gcctcggcct gagagccaaa
     5701 acacttgatg cggaagaagt cggtgcgctc ctgcttgtcg ccggcatcgt tgcgccacat
     5761 ctaggatctg ccaggaaccg taaaaaggcc gcgttgctgg cgtttttcca taggctccgc
     5821 ccccctgacg agcatcacaa aaatcgacgc tcaagtcaga ggtggcgaaa cccgacagga
     5881 ctataaagat accaggcgtt tccccctgga agctccctcg tgcgctctcc tgttccgacc
     5941 ctgccgctta ccggatacct gtccgccttt ctcccttcgg gaagcgtggc gctttctcat
     6001 agctcacgct gtaggtatct cagttcggtg taggtcgttc gctccaagct gggctgtgtg
     6061 cacgaacccc ccgttcagcc cgaccgctgc gccttatccg gtaactatcg tcttgagtcc
     6121 aacccggtaa gacacgactt atcgccactg gcagcagcca ctggtaacag gattagcaga
     6181 gcgaggtatg taggcggtgc tacagagttc ttgaagtggt ggcctaacta cggctacact
     6241 agaaggacag tatttggtat ctgcgctctg ctgaagccag ttaccttcgg aaaaagagtt
     6301 ggtagctctt gatcc
//
