# Supplementary material for: Systematic Comparison of Plant Promoters in Nicotiana spp. Expression Systems
Source: Int J Mol Sci. 2022 Dec 6;23(23):15441. doi: 10.3390/ijms232315441 (PMC9740895; doi:10.3390/ijms232315441)
Supplement: Supplementary file 1 [file ijms-23-15441-s001.zip › Data S4. Maps of the plasmids used in the study/level 1/Level1-1 p35s_0.4kb - 5UTR TMV omega - EGFP - tOCS.gb]

LOCUS       Level1-1_|_p35s_0.4kb_- 6341 bp ds-DNA     circular     20-OCT-2022
DEFINITION  .
FEATURES             Location/Qualifiers
     CDS             complement(286..1143)
                     /label="AP\r"
                     /ApEinfo_revcolor="#b4abac"
                     /ApEinfo_fwdcolor="#b4abac"
     rep_origin      complement(1341..1958)
                     /label="oriV"
                     /ApEinfo_revcolor="#f58a5e"
                     /ApEinfo_fwdcolor="#f58a5e"
     misc_feature    1988..2135
                     /label="TDNA-LB"
                     /ApEinfo_revcolor="#ffef86"
                     /ApEinfo_fwdcolor="#ffef86"
     promoter        2268..2613
                     /label="CaMV 35S promoter"
                     /ApEinfo_revcolor="#75c6a9"
                     /ApEinfo_fwdcolor="#75c6a9"
     primer_bind     2556..2576
                     /label="35S promoter"
                     /ApEinfo_revcolor="#d6b295"
                     /ApEinfo_fwdcolor="#d6b295"
     misc_feature    2642..2696
                     /label="5UTR TMV omega"
                     /ApEinfo_revcolor="#85dae9"
                     /ApEinfo_fwdcolor="#85dae9"
     CDS             2704..3445
                     /label="EGFP"
                     /ApEinfo_revcolor="#84b0dc"
                     /ApEinfo_fwdcolor="#84b0dc"
                     /translation="MVSKGEELFTGVVPILVELDGDVNGHKFSVSGEGEGDATYGKLTLKFICTTGKLPVPWPTLVTTLTYGVQCFSRYPDHMKQHDFFKSAMPEGYVQERTIFFKDDGNYKTRAEVKFEGDTLVNRIELKGIDFKEDGNILGHKLEYNYNSHNVYIMADKQKNGIKVNFKIRHNIEDGSVQLADHYQQNTPIGDGPVLLPDNHYLSTQSALSKDPNEKRDHMVLLEFVTAAGITLGMDELYKGS*LA**V"
     misc_feature    2707..3419
                     /label="EGFP"
                     /ApEinfo_revcolor="#b1ff67"
                     /ApEinfo_fwdcolor="#b1ff67"
     misc_feature    3424..3432
                     /label="stop-plug"
                     /ApEinfo_revcolor="#75c6a9"
                     /ApEinfo_fwdcolor="#75c6a9"
     terminator      3445..4152
                     /label="OCS terminator"
                     /ApEinfo_revcolor="#ffef86"
                     /ApEinfo_fwdcolor="#ffef86"
     misc_feature    complement(4187..4314)
                     /label="RB\short"
                     /ApEinfo_revcolor="#f8d3a9"
                     /ApEinfo_fwdcolor="#f8d3a9"
     misc_feature    complement(4338..5819)
                     /label="RK2\trfa\(no\Esp3I)"
                     /ApEinfo_revcolor="#c7b0e3"
                     /ApEinfo_fwdcolor="#c7b0e3"
     misc_feature    5830..278
                     /label="pUC\ori"
                     /ApEinfo_revcolor="#ff9ccd"
                     /ApEinfo_fwdcolor="#ff9ccd"
     rep_origin      5865..5865
                     /label="ORI"
                     /ApEinfo_revcolor="#b1ff67"
                     /ApEinfo_fwdcolor="#b1ff67"
ORIGIN
        1 taccttcgga aaaagagttg gtagctcttg atccggcaaa caaaccaccg ctggtagcgg
       61 tggttttttt gtttgcaagc agcagattac gcgcagaaaa aaaggatctc aagaagatcc
      121 tttgatcttt tctacggggt ctgacgctca gtggaacgaa aactcacgtt aagggatttt
      181 ggtcatgaga ttatcaaaaa ggatcttcac ctagatcctt ttaaattaaa aatgaagttt
      241 taaatcaatc taaagtatat atgagtaaac ttggtctgac agttaccaat gcttaatcag
      301 tgaggcacct atctcagcga tctgtctatt tcgttcatcc atagttgcct gactccccgt
      361 cgtgtagata actacgatac gggagggctt accatctggc cccagtgctg caatgatacc
      421 gcgagaacca cgctcaccgg ctccagattt atcagcaata aaccagccag ccggaagggc
      481 cgagcgcaga agtggtcctg caactttatc cgcctccatc cagtctatta attgttgccg
      541 ggaagctaga gtaagtagtt cgccagttaa tagtttgcgc aacgttgttg ccattgctac
      601 aggcatcgtg gtgtcacgct cgtcgtttgg tatggcttca ttcagctccg gttcccaacg
      661 atcaaggcga gttacatgat cccccatgtt gtgcaaaaaa gcggttagct ccttcggtcc
      721 tccgatcgtt gtcagaagta agttggccgc agtgttatca ctcatggtta tggcagcact
      781 gcataattct cttactgtca tgccatccgt aagatgcttt tctgtgactg gtgagtactc
      841 aaccaagtca ttctgagaat agtgtatgcg gcgaccgagt tgctcttgcc cggcgtcaat
      901 acgggataat accgcgccac atagcagaac tttaaaagtg ctcatcattg gaaaacgttc
      961 ttcggggcga aaactctcaa ggatcttacc gctgttgaga tccagttcga tgtaacccac
     1021 tcgtgcaccc aactgatctt cagcatcttt tactttcacc agcgtttctg ggtgagcaaa
     1081 aacaggaagg caaaatgccg caaaaaaggg aataagggcg acacggaaat gttgaatact
     1141 catactcttc ctttttcaat attattgaag catttatcag ggttattgtc tcatgagcgg
     1201 atacatattt gaatgtattt agaaaaataa acaaataggg gttccgcgca cgaattggcc
     1261 agcgctgcca tttttggggt gaggccgttc gcggccgagg ggcgcagccc ctggggggat
     1321 gggaggcccg cgttagcggg ccgggagggt tcgagaaggg ggggcacccc ccttcggcgt
     1381 gcgcggtcac gcgcacaggg cgcagccctg gttaaaaaca aggtttataa atattggttt
     1441 aaaagcaggt taaaagacag gttagcggtg gccgaaaaac gggcggaaac ccttgcaaat
     1501 gctggatttt ctgcctgtgg acagcccctc aaatgtcaat aggtgcgccc ctcatctgtc
     1561 agcactctgc ccctcaagtg tcaaggatcg cgcccctcat ctgtcagtag tcgcgcccct
     1621 caagtgtcaa taccgcaggg cacttatccc caggcttgtc cacatcatct gtgggaaact
     1681 cgcgtaaaat caggcgtttt cgccgatttg cgaggctggc cagctccacg tcgccggccg
     1741 aaatcgagcc tgcccctcat ctgtcaacgc cgcgccgggt gagtcggccc ctcaagtgtc
     1801 aacgtccgcc cctcatctgt cagtgagggc caagttttcc gcgaggtatc cacaacgccg
     1861 gcggccgcgg tgtctcgcac acggcttcga cggcgtttct ggcgcgtttg cagggccata
     1921 gacggccgcc agcccagcgg cgagggcaac cagcccggtg agcgtcgcaa aggagatcct
     1981 gatctgactg atgggctgcc tgtatcgagt ggtgattttg tgccgagctg ccggtcgggg
     2041 agctgttggc tggctggtgg caggatatat tgtggtgtaa acaaattgac gcttagacaa
     2101 cttaataaca cattgcggac gtttttaatg tactggggtg gatgcagtgg gccccactct
     2161 gtgaagacaa tgccgaattc ggatccggag gtcaacatgg tggagcacga cactctggtc
     2221 tactccaaaa atgtcaaaga tacagtctca gaagatcaaa gggctattga gacttttcaa
     2281 caaaggataa tttcgggaaa cctcctcgga ttccattgcc cagctatctg tcacttcatc
     2341 gaaaggacag tagaaaagga aggtggctcc tacaaatgcc atcattgcga taaaggaaag
     2401 gctatcattc aagatctctc tgccgacagt ggtcccaaag atggaccccc acccacgagg
     2461 agcatcgtgg aaaaagaaga ggttccaacc acgtctacaa agcaagtgga ttgatgtgac
     2521 atctccactg acgtaaggga tgacgcacaa tcccactatc cttcgcaaga cccttcctct
     2581 atataaggaa gttcatttca tttggagagg acacgctcga gtataagagc tcatttttac
     2641 aacaattacc aacaacaaca aacaacaaac aacattacaa ttacatttac aattatcgat
     2701 acaatgGTGa gcaagggcga agagctgttc accggggtgG TGCCCATCCT GGTCGAGCTG
     2761 GACGGCGACG TAAACGGCCA CAAGTTCAGC GTGTCCGGCG AGGGCGAGGG CGATGCCACC
     2821 TACGGCAAGC TGACCCTGAA GTTCATCTGC ACCACCGGCA AGCTGCCCGT GCCCTGGCCC
     2881 ACCCTCGTGA CCACCCTGAC CTACGGCGTG CAGTGCTTCA GCCGCTACCC CGACCACATG
     2941 AAGCAGCACG ACTTCTTCAA GTCCGCCATG CCCGAAGGCT ACGTCCAGGA GCGCACCATC
     3001 TTCTTCAAGG ACGACGGCAA CTACAAGACC CGCGCCGAGG TGAAGTTCGA GGGCGACACC
     3061 CTGGTGAACC GCATCGAGCT GAAGGGCATC GACTTCAAGG AGGACGGCAA CATCCTGGGG
     3121 CACAAGCTGG AGTACAACTA CAACAGCCAC AACGTCTATA TCATGGCCGA CAAGCAGAAG
     3181 AACGGCATCA AGGTGAACTT CAAGATCCGC CACAACATCG AGGACGGCAG CGTGCAGCTC
     3241 GCCGACCACT ACCAGCAGAA CACCCCCATC GGCGACGGCC CCGTGCTGCT GCCCGACAAC
     3301 CACTACCTGA GCACCCAGTC CGCCCTGAGC AAAGACCCCA ACGAGAAGCG CGATCACATG
     3361 GTCCTGCTGG AGTTCGTGAC CGCCGCCGGG ATCACTCTCG GCATGGACGA GCTGTACAAA
     3421 GGTagttaac taGCTTAATA Ggtcctgctt taatgagata tgcgagaagc ctatgatcgc
     3481 atgatatttg ctttcaattc tgttgtgcac gttgtaaaaa acctgagcat gtgtagctca
     3541 gatccttacc gccggtttcg gttcattcta atgaatatat cacccgttac tatcgtattt
     3601 ttatgaataa tattctccgt tcaatttact gattgtaccc tactacttat atgtacaata
     3661 ttaaaatgaa aacaatatat tgtgctgaat aggtttatag cgacatctat gatagagcgc
     3721 cacaataaca aacaattgcg ttttattatt acaaatccaa ttttaaaaaa agcggcagaa
     3781 ccggtcaaac ctaaaagact gattacataa atcttattca aatttcaaaa gtgccccagg
     3841 ggctagtatc tacgacacac cgagcggcga actaataacg ctcactgaag ggaactccgg
     3901 ttccccgccg gcgcgcatgg gtgagattcc ttgaagttga gtattggccg tccgctctac
     3961 cgaaagttac gggcaccatt caacccggtc cagcacggcg gccgggtaac cgacttgctg
     4021 ccccgagaat tatgcagcat ttttttggtg tatgtgggcc ccaaatgaag tgcaggtcaa
     4081 accttgacag tgacgacaaa tcgttgggcg ggtccagggc gaattttgcg acaacatgtc
     4141 gaggctcagc aggaccgctg caattgtctt ctgcacgaag tggtttaaac tatcagtgtt
     4201 tgacaggata tattggcggg taaacctaag agaaaagagc gtttattaga ataatcggat
     4261 atttaaaagg gcgtgaaaag gtttatccgt tcgtccattt gtatgtgcat gccaaccaca
     4321 gggttcccca gatcaggcgc tggctgctga acccccagcc ggaactgacc ccacaaggcc
     4381 ctagcgtttg caatgcacca ggtcatcatt gacccaggcg tgttccacca ggccgctgcc
     4441 tcgcaactct tcgcaggctt cgccgacctg ctcgcgccac ttcttcacgc gggtggaatc
     4501 cgatccgcac atgaggcgga aggtttccag cttgagcggg tacggctccc ggtgcgagct
     4561 gaaatagtcg aacatccgtc gggccgtcgg cgacagcttg cggtacttct cccatatgaa
     4621 tttcgtgtag tggtcgccag caaacagcac gacgatttcc tcgtcgatca ggacctggca
     4681 acgggacgtt ttcttgccac ggtccaggac gcggaagcgg tgcagcagcg acaccgattc
     4741 caggtgccca acgcggtcgg acgtgaagcc catcgccgtc gcctgtaggc gcgacaggca
     4801 ttcctcggcc ttcgtgtaat accggccatt gatcgaccag cccaggtcct ggcaaagctc
     4861 gtagaacgtg aaggtgatcg gctcgccgat aggggtgcgc ttcgcgtact ccaacacctg
     4921 ctgccacacc agttcgtcat cgtcggcccg cagctcgacg ccggtgtagg tgatcttcac
     4981 gtccttgttg acgtggaaaa tgaccttgtt ttgcagcgcc tcgcgcggga ttttcttgtt
     5041 gcgcgtggtg aacagggcag agcgggccgt gtcgtttggc atcgctcgca tcgtgtccgg
     5101 ccacggcgca atatcgaaca aggaaagctg catttccttg atctgctgct tcgtgtgttt
     5161 cagcaacgcg gcctgcttgg cctcgctgac ctgttttgcc aggtcctcgc cggcggtttt
     5221 tcgcttcttg gtcgtcatag ttcctcgcgt gtcgatggtc atcgacttcg ccaaacctgc
     5281 cgcctcctgt tcaagacgac gcgaacgctc cacggcggcc gatggcgcgg gcagggcagg
     5341 gggagccagt tgcacgctgt cgcgctcgat cttggccgta gcttgctgga ccatcgagcc
     5401 gacggactgg aaggtttcgc ggggcgcacg catgacggtg cggcttgcga tggtttcggc
     5461 atcctcggcg gaaaaccccg cgtcgatcag ttcttgcctg tatgccttcc ggtcaaacgt
     5521 ccgattcatt caccctcctt gcgggattgc cccgactcac gccggggcaa tgtgccctta
     5581 ttcctgattt gacccgcctg gtgccttggt gtccagataa tccaccttat cggcaatgaa
     5641 gtcggtcccg tagaccgtct ggccgtcctt ctcgtacttg gtattccgaa tcttgccctg
     5701 cacgaatacc agcgacccct tgcccaaata cttgccgtgg gcctcggcct gagagccaaa
     5761 acacttgatg cggaagaagt cggtgcgctc ctgcttgtcg ccggcatcgt tgcgccacat
     5821 ctaggatctg ccaggaaccg taaaaaggcc gcgttgctgg cgtttttcca taggctccgc
     5881 ccccctgacg agcatcacaa aaatcgacgc tcaagtcaga ggtggcgaaa cccgacagga
     5941 ctataaagat accaggcgtt tccccctgga agctccctcg tgcgctctcc tgttccgacc
     6001 ctgccgctta ccggatacct gtccgccttt ctcccttcgg gaagcgtggc gctttctcat
     6061 agctcacgct gtaggtatct cagttcggtg taggtcgttc gctccaagct gggctgtgtg
     6121 cacgaacccc ccgttcagcc cgaccgctgc gccttatccg gtaactatcg tcttgagtcc
     6181 aacccggtaa gacacgactt atcgccactg gcagcagcca ctggtaacag gattagcaga
     6241 gcgaggtatg taggcggtgc tacagagttc ttgaagtggt ggcctaacta cggctacact
     6301 agaaggacag tatttggtat ctgcgctctg ctgaagccag t
//
