# Supplementary material for: Systematic Comparison of Plant Promoters in Nicotiana spp. Expression Systems
Source: Int J Mol Sci. 2022 Dec 6;23(23):15441. doi: 10.3390/ijms232315441 (PMC9740895; doi:10.3390/ijms232315441)
Supplement: Supplementary file 1 [file ijms-23-15441-s001.zip › Data S4. Maps of the plasmids used in the study/level 1/Level1-1 pAtPD7 - EGFP - tOCS.gb]

LOCUS       Level1-1_|_pAtPD7_-_EGF 6284 bp ds-DNA     circular     21-OCT-2022
DEFINITION  .
FEATURES             Location/Qualifiers
     CDS             complement(289..1146)
                     /label="AP\r"
                     /ApEinfo_revcolor="#b4abac"
                     /ApEinfo_fwdcolor="#b4abac"
     rep_origin      complement(1344..1961)
                     /label="oriV"
                     /ApEinfo_revcolor="#f58a5e"
                     /ApEinfo_fwdcolor="#f58a5e"
     misc_feature    1991..2138
                     /label="TDNA-LB"
                     /ApEinfo_revcolor="#ffef86"
                     /ApEinfo_fwdcolor="#ffef86"
     misc_feature    2194..2648
                     /label="pAtPD7"
                     /ApEinfo_revcolor="#ffef86"
                     /ApEinfo_fwdcolor="#ffef86"
     misc_feature    2447..2450
                     /label="overhang CTCA"
                     /ApEinfo_revcolor="#f58a5e"
                     /ApEinfo_fwdcolor="#f58a5e"
     misc_feature    2487..2487
                     /label="mismatch to kill Bbs site"
                     /ApEinfo_revcolor="#d59687"
                     /ApEinfo_fwdcolor="#d59687"
     misc_feature    2650..3366
                     /label="EGFP"
                     /ApEinfo_revcolor="#faac61"
                     /ApEinfo_fwdcolor="#faac61"
     CDS             2650..3378
                     /label="EGFP"
                     /ApEinfo_revcolor="#84b0dc"
                     /ApEinfo_fwdcolor="#84b0dc"
                     /translation="MVSKGEELFTGVVPILVELDGDVNGHKFSVSGEGEGDATYGKLTLKFICTTGKLPVPWPTLVTTLTYGVQCFSRYPDHMKQHDFFKSAMPEGYVQERTIFFKDDGNYKTRAEVKFEGDTLVNRIELKGIDFKEDGNILGHKLEYNYNSHNVYIMADKQKNGIKVNFKIRHNIEDGSVQLADHYQQNTPIGDGPVLLPDNHYLSTQSALSKDPNEKRDHMVLLEFVTAAGITLGMDELYKGS*L"
     misc_feature    3370..3378
                     /label="stop-plug"
                     /ApEinfo_revcolor="#75c6a9"
                     /ApEinfo_fwdcolor="#75c6a9"
     terminator      3391..4098
                     /label="OCS terminator"
                     /ApEinfo_revcolor="#ffef86"
                     /ApEinfo_fwdcolor="#ffef86"
     misc_feature    complement(4133..4260)
                     /label="RB\short"
                     /ApEinfo_revcolor="#f8d3a9"
                     /ApEinfo_fwdcolor="#f8d3a9"
     misc_feature    complement(4284..5765)
                     /label="RK2\trfa\(no\Esp3I)"
                     /ApEinfo_revcolor="#c7b0e3"
                     /ApEinfo_fwdcolor="#c7b0e3"
     misc_feature    5776..281
                     /label="pUC\ori"
                     /ApEinfo_revcolor="#ff9ccd"
                     /ApEinfo_fwdcolor="#ff9ccd"
     rep_origin      5811..5811
                     /label="ORI"
                     /ApEinfo_revcolor="#b1ff67"
                     /ApEinfo_fwdcolor="#b1ff67"
ORIGIN
        1 agttaccttc ggaaaaagag ttggtagctc ttgatccggc aaacaaacca ccgctggtag
       61 cggtggtttt tttgtttgca agcagcagat tacgcgcaga aaaaaaggat ctcaagaaga
      121 tcctttgatc ttttctacgg ggtctgacgc tcagtggaac gaaaactcac gttaagggat
      181 tttggtcatg agattatcaa aaaggatctt cacctagatc cttttaaatt aaaaatgaag
      241 ttttaaatca atctaaagta tatatgagta aacttggtct gacagttacc aatgcttaat
      301 cagtgaggca cctatctcag cgatctgtct atttcgttca tccatagttg cctgactccc
      361 cgtcgtgtag ataactacga tacgggaggg cttaccatct ggccccagtg ctgcaatgat
      421 accgcgagaa ccacgctcac cggctccaga tttatcagca ataaaccagc cagccggaag
      481 ggccgagcgc agaagtggtc ctgcaacttt atccgcctcc atccagtcta ttaattgttg
      541 ccgggaagct agagtaagta gttcgccagt taatagtttg cgcaacgttg ttgccattgc
      601 tacaggcatc gtggtgtcac gctcgtcgtt tggtatggct tcattcagct ccggttccca
      661 acgatcaagg cgagttacat gatcccccat gttgtgcaaa aaagcggtta gctccttcgg
      721 tcctccgatc gttgtcagaa gtaagttggc cgcagtgtta tcactcatgg ttatggcagc
      781 actgcataat tctcttactg tcatgccatc cgtaagatgc ttttctgtga ctggtgagta
      841 ctcaaccaag tcattctgag aatagtgtat gcggcgaccg agttgctctt gcccggcgtc
      901 aatacgggat aataccgcgc cacatagcag aactttaaaa gtgctcatca ttggaaaacg
      961 ttcttcgggg cgaaaactct caaggatctt accgctgttg agatccagtt cgatgtaacc
     1021 cactcgtgca cccaactgat cttcagcatc ttttactttc accagcgttt ctgggtgagc
     1081 aaaaacagga aggcaaaatg ccgcaaaaaa gggaataagg gcgacacgga aatgttgaat
     1141 actcatactc ttcctttttc aatattattg aagcatttat cagggttatt gtctcatgag
     1201 cggatacata tttgaatgta tttagaaaaa taaacaaata ggggttccgc gcacgaattg
     1261 gccagcgctg ccatttttgg ggtgaggccg ttcgcggccg aggggcgcag cccctggggg
     1321 gatgggaggc ccgcgttagc gggccgggag ggttcgagaa gggggggcac cccccttcgg
     1381 cgtgcgcggt cacgcgcaca gggcgcagcc ctggttaaaa acaaggttta taaatattgg
     1441 tttaaaagca ggttaaaaga caggttagcg gtggccgaaa aacgggcgga aacccttgca
     1501 aatgctggat tttctgcctg tggacagccc ctcaaatgtc aataggtgcg cccctcatct
     1561 gtcagcactc tgcccctcaa gtgtcaagga tcgcgcccct catctgtcag tagtcgcgcc
     1621 cctcaagtgt caataccgca gggcacttat ccccaggctt gtccacatca tctgtgggaa
     1681 actcgcgtaa aatcaggcgt tttcgccgat ttgcgaggct ggccagctcc acgtcgccgg
     1741 ccgaaatcga gcctgcccct catctgtcaa cgccgcgccg ggtgagtcgg cccctcaagt
     1801 gtcaacgtcc gcccctcatc tgtcagtgag ggccaagttt tccgcgaggt atccacaacg
     1861 ccggcggccg cggtgtctcg cacacggctt cgacggcgtt tctggcgcgt ttgcagggcc
     1921 atagacggcc gccagcccag cggcgagggc aaccagcccg gtgagcgtcg caaaggagat
     1981 cctgatctga ctgatgggct gcctgtatcg agtggtgatt ttgtgccgag ctgccggtcg
     2041 gggagctgtt ggctggctgg tggcaggata tattgtggtg taaacaaatt gacgcttaga
     2101 caacttaata acacattgcg gacgttttta atgtactggg gtggatgcag tgggccccac
     2161 tctgtgaaga caatgccgaa ttcggatccg gagataggca accgtggact tcttcactag
     2221 ctcatcgaga tagcaatgcc actagctaat ttcttacgtt gtatcttatt tgttttactt
     2281 tggggcatga catggttaaa ccccatcaaa gagaaagtgt ttcatccact agtcaatata
     2341 cgaattcatt cgaatttatc cctgtaaatc ctagttctta ggatgaactg gtgtaataaa
     2401 cagcaaaaaa aaaaaaaaaa aaaaaaacct ggaatcattc gaccacctca ataaactaaa
     2461 gctaccaatt accacaatat agtcttTcat atccacttag atataaaaga taaaagtaaa
     2521 caaatattaa atttcatatg cacgcatagg aaactcatga tcttatcttt taaatagaca
     2581 tctagttttc ttaggttata aatagacatt ttgtcctaga acttcttcac tactaaaacc
     2641 tagcctcaaA TGGTGagcaa gggcgaagag ctgttcaccg gggtgGTGCC CATCCTGGTC
     2701 GAGCTGGACG GCGACGTAAA CGGCCACAAG TTCAGCGTGT CCGGCGAGGG CGAGGGCGAT
     2761 GCCACCTACG GCAAGCTGAC CCTGAAGTTC ATCTGCACCA CCGGCAAGCT GCCCGTGCCC
     2821 TGGCCCACCC TCGTGACCAC CCTGACCTAC GGCGTGCAGT GCTTCAGCCG CTACCCCGAC
     2881 CACATGAAGC AGCACGACTT CTTCAAGTCC GCCATGCCCG AAGGCTACGT CCAGGAGCGC
     2941 ACCATCTTCT TCAAGGACGA CGGCAACTAC AAGACCCGCG CCGAGGTGAA GTTCGAGGGC
     3001 GACACCCTGG TGAACCGCAT CGAGCTGAAG GGCATCGACT TCAAGGAGGA CGGCAACATC
     3061 CTGGGGCACA AGCTGGAGTA CAACTACAAC AGCCACAACG TCTATATCAT GGCCGACAAG
     3121 CAGAAGAACG GCATCAAGGT GAACTTCAAG ATCCGCCACA ACATCGAGGA CGGCAGCGTG
     3181 CAGCTCGCCG ACCACTACCA GCAGAACACC CCCATCGGCG ACGGCCCCGT GCTGCTGCCC
     3241 GACAACCACT ACCTGAGCAC CCAGTCCGCC CTGAGCAAAG ACCCCAACGA GAAGCGCGAT
     3301 CACATGGTCC TGCTGGAGTT CGTGACCGCC GCCGGGATCA CTCTCGGCAT GGACGAGCTG
     3361 TACAAAGGTa gttaactaGC TTAATAGgtc ctgctttaat gagatatgcg agaagcctat
     3421 gatcgcatga tatttgcttt caattctgtt gtgcacgttg taaaaaacct gagcatgtgt
     3481 agctcagatc cttaccgccg gtttcggttc attctaatga atatatcacc cgttactatc
     3541 gtatttttat gaataatatt ctccgttcaa tttactgatt gtaccctact acttatatgt
     3601 acaatattaa aatgaaaaca atatattgtg ctgaataggt ttatagcgac atctatgata
     3661 gagcgccaca ataacaaaca attgcgtttt attattacaa atccaatttt aaaaaaagcg
     3721 gcagaaccgg tcaaacctaa aagactgatt acataaatct tattcaaatt tcaaaagtgc
     3781 cccaggggct agtatctacg acacaccgag cggcgaacta ataacgctca ctgaagggaa
     3841 ctccggttcc ccgccggcgc gcatgggtga gattccttga agttgagtat tggccgtccg
     3901 ctctaccgaa agttacgggc accattcaac ccggtccagc acggcggccg ggtaaccgac
     3961 ttgctgcccc gagaattatg cagcattttt ttggtgtatg tgggccccaa atgaagtgca
     4021 ggtcaaacct tgacagtgac gacaaatcgt tgggcgggtc cagggcgaat tttgcgacaa
     4081 catgtcgagg ctcagcagga ccgctgcaat tgtcttctgc acgaagtggt ttaaactatc
     4141 agtgtttgac aggatatatt ggcgggtaaa cctaagagaa aagagcgttt attagaataa
     4201 tcggatattt aaaagggcgt gaaaaggttt atccgttcgt ccatttgtat gtgcatgcca
     4261 accacagggt tccccagatc aggcgctggc tgctgaaccc ccagccggaa ctgaccccac
     4321 aaggccctag cgtttgcaat gcaccaggtc atcattgacc caggcgtgtt ccaccaggcc
     4381 gctgcctcgc aactcttcgc aggcttcgcc gacctgctcg cgccacttct tcacgcgggt
     4441 ggaatccgat ccgcacatga ggcggaaggt ttccagcttg agcgggtacg gctcccggtg
     4501 cgagctgaaa tagtcgaaca tccgtcgggc cgtcggcgac agcttgcggt acttctccca
     4561 tatgaatttc gtgtagtggt cgccagcaaa cagcacgacg atttcctcgt cgatcaggac
     4621 ctggcaacgg gacgttttct tgccacggtc caggacgcgg aagcggtgca gcagcgacac
     4681 cgattccagg tgcccaacgc ggtcggacgt gaagcccatc gccgtcgcct gtaggcgcga
     4741 caggcattcc tcggccttcg tgtaataccg gccattgatc gaccagccca ggtcctggca
     4801 aagctcgtag aacgtgaagg tgatcggctc gccgataggg gtgcgcttcg cgtactccaa
     4861 cacctgctgc cacaccagtt cgtcatcgtc ggcccgcagc tcgacgccgg tgtaggtgat
     4921 cttcacgtcc ttgttgacgt ggaaaatgac cttgttttgc agcgcctcgc gcgggatttt
     4981 cttgttgcgc gtggtgaaca gggcagagcg ggccgtgtcg tttggcatcg ctcgcatcgt
     5041 gtccggccac ggcgcaatat cgaacaagga aagctgcatt tccttgatct gctgcttcgt
     5101 gtgtttcagc aacgcggcct gcttggcctc gctgacctgt tttgccaggt cctcgccggc
     5161 ggtttttcgc ttcttggtcg tcatagttcc tcgcgtgtcg atggtcatcg acttcgccaa
     5221 acctgccgcc tcctgttcaa gacgacgcga acgctccacg gcggccgatg gcgcgggcag
     5281 ggcaggggga gccagttgca cgctgtcgcg ctcgatcttg gccgtagctt gctggaccat
     5341 cgagccgacg gactggaagg tttcgcgggg cgcacgcatg acggtgcggc ttgcgatggt
     5401 ttcggcatcc tcggcggaaa accccgcgtc gatcagttct tgcctgtatg ccttccggtc
     5461 aaacgtccga ttcattcacc ctccttgcgg gattgccccg actcacgccg gggcaatgtg
     5521 cccttattcc tgatttgacc cgcctggtgc cttggtgtcc agataatcca ccttatcggc
     5581 aatgaagtcg gtcccgtaga ccgtctggcc gtccttctcg tacttggtat tccgaatctt
     5641 gccctgcacg aataccagcg accccttgcc caaatacttg ccgtgggcct cggcctgaga
     5701 gccaaaacac ttgatgcgga agaagtcggt gcgctcctgc ttgtcgccgg catcgttgcg
     5761 ccacatctag gatctgccag gaaccgtaaa aaggccgcgt tgctggcgtt tttccatagg
     5821 ctccgccccc ctgacgagca tcacaaaaat cgacgctcaa gtcagaggtg gcgaaacccg
     5881 acaggactat aaagatacca ggcgtttccc cctggaagct ccctcgtgcg ctctcctgtt
     5941 ccgaccctgc cgcttaccgg atacctgtcc gcctttctcc cttcgggaag cgtggcgctt
     6001 tctcatagct cacgctgtag gtatctcagt tcggtgtagg tcgttcgctc caagctgggc
     6061 tgtgtgcacg aaccccccgt tcagcccgac cgctgcgcct tatccggtaa ctatcgtctt
     6121 gagtccaacc cggtaagaca cgacttatcg ccactggcag cagccactgg taacaggatt
     6181 agcagagcga ggtatgtagg cggtgctaca gagttcttga agtggtggcc taactacggc
     6241 tacactagaa ggacagtatt tggtatctgc gctctgctga agcc
//
