# Supplementary material for: Systematic Comparison of Plant Promoters in Nicotiana spp. Expression Systems
Source: Int J Mol Sci. 2022 Dec 6;23(23):15441. doi: 10.3390/ijms232315441 (PMC9740895; doi:10.3390/ijms232315441)
Supplement: Supplementary file 1 [file ijms-23-15441-s001.zip › Data S4. Maps of the plasmids used in the study/level 1/Level1-1 pAtTCTP - EGFP - tAct2.gb]

LOCUS       Level1-1_|_pAtTCTP_-_EG 5898 bp ds-DNA     circular     20-OCT-2022
DEFINITION  .
FEATURES             Location/Qualifiers
     CDS             complement(448..1305)
                     /label="AP\r"
                     /ApEinfo_revcolor="#b4abac"
                     /ApEinfo_fwdcolor="#b4abac"
     rep_origin      complement(1503..2120)
                     /label="oriV"
                     /ApEinfo_revcolor="#f58a5e"
                     /ApEinfo_fwdcolor="#f58a5e"
     misc_feature    2150..2297
                     /label="TDNA-LB"
                     /ApEinfo_revcolor="#ffef86"
                     /ApEinfo_fwdcolor="#ffef86"
     misc_feature    2337..2655
                     /label="AtTCTP"
                     /ApEinfo_revcolor="#ffef86"
                     /ApEinfo_fwdcolor="#ffef86"
     CDS             2657..3389
                     /label="EGFP"
                     /ApEinfo_revcolor="#84b0dc"
                     /ApEinfo_fwdcolor="#84b0dc"
                     /translation="MVSKGEELFTGVVPILVELDGDVNGHKFSVSGEGEGDATYGKLTLKFICTTGKLPVPWPTLVTTLTYGVQCFSRYPDHMKQHDFFKSAMPEGYVQERTIFFKDDGNYKTRAEVKFEGDTLVNRIELKGIDFKEDGNILGHKLEYNYNSHNVYIMADKQKNGIKVNFKIRHNIEDGSVQLADHYQQNTPIGDGPVLLPDNHYLSTQSALSKDPNEKRDHMVLLEFVTAAGITLGMDELYKGS*LA"
     misc_feature    2660..3372
                     /label="EGFP"
                     /ApEinfo_revcolor="#b1ff67"
                     /ApEinfo_fwdcolor="#b1ff67"
     misc_feature    3377..3385
                     /label="stop-plug"
                     /ApEinfo_revcolor="#75c6a9"
                     /ApEinfo_fwdcolor="#75c6a9"
     misc_feature    3390..3874
                     /label="tAct2"
                     /ApEinfo_revcolor="#b4abac"
                     /ApEinfo_fwdcolor="#b4abac"
     misc_feature    complement(3906..4033)
                     /label="RB\short"
                     /ApEinfo_revcolor="#f8d3a9"
                     /ApEinfo_fwdcolor="#f8d3a9"
     misc_feature    complement(4057..5538)
                     /label="RK2\trfa\(no\Esp3I)"
                     /ApEinfo_revcolor="#c7b0e3"
                     /ApEinfo_fwdcolor="#c7b0e3"
     misc_feature    5549..440
                     /label="pUC\ori"
                     /ApEinfo_revcolor="#ff9ccd"
                     /ApEinfo_fwdcolor="#ff9ccd"
     rep_origin      5584..5584
                     /label="ORI"
                     /ApEinfo_revcolor="#b1ff67"
                     /ApEinfo_fwdcolor="#b1ff67"
ORIGIN
        1 caacccggta agacacgact tatcgccact ggcagcagcc actggtaaca ggattagcag
       61 agcgaggtat gtaggcggtg ctacagagtt cttgaagtgg tggcctaact acggctacac
      121 tagaaggaca gtatttggta tctgcgctct gctgaagcca gttaccttcg gaaaaagagt
      181 tggtagctct tgatccggca aacaaaccac cgctggtagc ggtggttttt ttgtttgcaa
      241 gcagcagatt acgcgcagaa aaaaaggatc tcaagaagat cctttgatct tttctacggg
      301 gtctgacgct cagtggaacg aaaactcacg ttaagggatt ttggtcatga gattatcaaa
      361 aaggatcttc acctagatcc ttttaaatta aaaatgaagt tttaaatcaa tctaaagtat
      421 atatgagtaa acttggtctg acagttacca atgcttaatc agtgaggcac ctatctcagc
      481 gatctgtcta tttcgttcat ccatagttgc ctgactcccc gtcgtgtaga taactacgat
      541 acgggagggc ttaccatctg gccccagtgc tgcaatgata ccgcgagaac cacgctcacc
      601 ggctccagat ttatcagcaa taaaccagcc agccggaagg gccgagcgca gaagtggtcc
      661 tgcaacttta tccgcctcca tccagtctat taattgttgc cgggaagcta gagtaagtag
      721 ttcgccagtt aatagtttgc gcaacgttgt tgccattgct acaggcatcg tggtgtcacg
      781 ctcgtcgttt ggtatggctt cattcagctc cggttcccaa cgatcaaggc gagttacatg
      841 atcccccatg ttgtgcaaaa aagcggttag ctccttcggt cctccgatcg ttgtcagaag
      901 taagttggcc gcagtgttat cactcatggt tatggcagca ctgcataatt ctcttactgt
      961 catgccatcc gtaagatgct tttctgtgac tggtgagtac tcaaccaagt cattctgaga
     1021 atagtgtatg cggcgaccga gttgctcttg cccggcgtca atacgggata ataccgcgcc
     1081 acatagcaga actttaaaag tgctcatcat tggaaaacgt tcttcggggc gaaaactctc
     1141 aaggatctta ccgctgttga gatccagttc gatgtaaccc actcgtgcac ccaactgatc
     1201 ttcagcatct tttactttca ccagcgtttc tgggtgagca aaaacaggaa ggcaaaatgc
     1261 cgcaaaaaag ggaataaggg cgacacggaa atgttgaata ctcatactct tcctttttca
     1321 atattattga agcatttatc agggttattg tctcatgagc ggatacatat ttgaatgtat
     1381 ttagaaaaat aaacaaatag gggttccgcg cacgaattgg ccagcgctgc catttttggg
     1441 gtgaggccgt tcgcggccga ggggcgcagc ccctgggggg atgggaggcc cgcgttagcg
     1501 ggccgggagg gttcgagaag ggggggcacc ccccttcggc gtgcgcggtc acgcgcacag
     1561 ggcgcagccc tggttaaaaa caaggtttat aaatattggt ttaaaagcag gttaaaagac
     1621 aggttagcgg tggccgaaaa acgggcggaa acccttgcaa atgctggatt ttctgcctgt
     1681 ggacagcccc tcaaatgtca ataggtgcgc ccctcatctg tcagcactct gcccctcaag
     1741 tgtcaaggat cgcgcccctc atctgtcagt agtcgcgccc ctcaagtgtc aataccgcag
     1801 ggcacttatc cccaggcttg tccacatcat ctgtgggaaa ctcgcgtaaa atcaggcgtt
     1861 ttcgccgatt tgcgaggctg gccagctcca cgtcgccggc cgaaatcgag cctgcccctc
     1921 atctgtcaac gccgcgccgg gtgagtcggc ccctcaagtg tcaacgtccg cccctcatct
     1981 gtcagtgagg gccaagtttt ccgcgaggta tccacaacgc cggcggccgc ggtgtctcgc
     2041 acacggcttc gacggcgttt ctggcgcgtt tgcagggcca tagacggccg ccagcccagc
     2101 ggcgagggca accagcccgg tgagcgtcgc aaaggagatc ctgatctgac tgatgggctg
     2161 cctgtatcga gtggtgattt tgtgccgagc tgccggtcgg ggagctgttg gctggctggt
     2221 ggcaggatat attgtggtgt aaacaaattg acgcttagac aacttaataa cacattgcgg
     2281 acgtttttaa tgtactgggg tggatgcagt gggccccact ctgtgaagac aatgccgaat
     2341 tcggatccgg agCCAACACT CGAATCCCCA CCCGTTGGAC CAAACCCGGC TCATTAAGCG
     2401 TCGGTTCAGA TTTATTTCCT TTATTTAAAA AAAAGGAAAG GGTAAAAAAT AGAAAATTGG
     2461 AAACAGTTAA AGCCCAAAAT TGTAATTTAC CGAGAATTGT AAATTTACCT GAAAACCCTA
     2521 CGCTATAGTT TCGACTATAA ATACCAAACT TAGGACCTCA CTTCAGAATC CCCTCGTCGC
     2581 TGCGTCTCTC TCCCGCAACC TTCGATTTTC GTTTATTCGC ATCCATCGGA GAGAGAAAAC
     2641 AATCAATAAG CGACCaATGG TGagcaaggg cgaagagctg ttcaccgggg tgGTGCCCAT
     2701 CCTGGTCGAG CTGGACGGCG ACGTAAACGG CCACAAGTTC AGCGTGTCCG GCGAGGGCGA
     2761 GGGCGATGCC ACCTACGGCA AGCTGACCCT GAAGTTCATC TGCACCACCG GCAAGCTGCC
     2821 CGTGCCCTGG CCCACCCTCG TGACCACCCT GACCTACGGC GTGCAGTGCT TCAGCCGCTA
     2881 CCCCGACCAC ATGAAGCAGC ACGACTTCTT CAAGTCCGCC ATGCCCGAAG GCTACGTCCA
     2941 GGAGCGCACC ATCTTCTTCA AGGACGACGG CAACTACAAG ACCCGCGCCG AGGTGAAGTT
     3001 CGAGGGCGAC ACCCTGGTGA ACCGCATCGA GCTGAAGGGC ATCGACTTCA AGGAGGACGG
     3061 CAACATCCTG GGGCACAAGC TGGAGTACAA CTACAACAGC CACAACGTCT ATATCATGGC
     3121 CGACAAGCAG AAGAACGGCA TCAAGGTGAA CTTCAAGATC CGCCACAACA TCGAGGACGG
     3181 CAGCGTGCAG CTCGCCGACC ACTACCAGCA GAACACCCCC ATCGGCGACG GCCCCGTGCT
     3241 GCTGCCCGAC AACCACTACC TGAGCACCCA GTCCGCCCTG AGCAAAGACC CCAACGAGAA
     3301 GCGCGATCAC ATGGTCCTGC TGGAGTTCGT GACCGCCGCC GGGATCACTC TCGGCATGGA
     3361 CGAGCTGTAC AAAGGTagtt aactaGCTTg ctctcaagat caaaggctta aaaagctggg
     3421 gttttatgaa tgggatcaaa gtttcttttt ttcttttata tttgcttctc catttgtttg
     3481 tttcatttcc ctttttgttt tcgtttctat gatgcacttg tgtgtgacaa actctctggg
     3541 tttttactta cgtctgcgtt tcaaaaaaaa aaaccgcttt cgttttgcgt tttagtccca
     3601 ttgttttgta gctctgagtg atcgaattga tgcctcttta ttccttttgt tccctataat
     3661 ttctttcaaa actcagaaga aaaaccttga aactctttgc aatgttaata taagtattgt
     3721 ataagatttt tattgatttg gttattagtc ttacttttgc tacctccatc ttcacttgga
     3781 actgatattc tgaatagtta aagcgttaca tgtgttccat tcacaaatga acttaaacta
     3841 gcacaaagtc agatatttta agatcgcacc atttcgctgc aattgtcttc tgcacgaagt
     3901 ggtttaaact atcagtgttt gacaggatat attggcgggt aaacctaaga gaaaagagcg
     3961 tttattagaa taatcggata tttaaaaggg cgtgaaaagg tttatccgtt cgtccatttg
     4021 tatgtgcatg ccaaccacag ggttccccag atcaggcgct ggctgctgaa cccccagccg
     4081 gaactgaccc cacaaggccc tagcgtttgc aatgcaccag gtcatcattg acccaggcgt
     4141 gttccaccag gccgctgcct cgcaactctt cgcaggcttc gccgacctgc tcgcgccact
     4201 tcttcacgcg ggtggaatcc gatccgcaca tgaggcggaa ggtttccagc ttgagcgggt
     4261 acggctcccg gtgcgagctg aaatagtcga acatccgtcg ggccgtcggc gacagcttgc
     4321 ggtacttctc ccatatgaat ttcgtgtagt ggtcgccagc aaacagcacg acgatttcct
     4381 cgtcgatcag gacctggcaa cgggacgttt tcttgccacg gtccaggacg cggaagcggt
     4441 gcagcagcga caccgattcc aggtgcccaa cgcggtcgga cgtgaagccc atcgccgtcg
     4501 cctgtaggcg cgacaggcat tcctcggcct tcgtgtaata ccggccattg atcgaccagc
     4561 ccaggtcctg gcaaagctcg tagaacgtga aggtgatcgg ctcgccgata ggggtgcgct
     4621 tcgcgtactc caacacctgc tgccacacca gttcgtcatc gtcggcccgc agctcgacgc
     4681 cggtgtaggt gatcttcacg tccttgttga cgtggaaaat gaccttgttt tgcagcgcct
     4741 cgcgcgggat tttcttgttg cgcgtggtga acagggcaga gcgggccgtg tcgtttggca
     4801 tcgctcgcat cgtgtccggc cacggcgcaa tatcgaacaa ggaaagctgc atttccttga
     4861 tctgctgctt cgtgtgtttc agcaacgcgg cctgcttggc ctcgctgacc tgttttgcca
     4921 ggtcctcgcc ggcggttttt cgcttcttgg tcgtcatagt tcctcgcgtg tcgatggtca
     4981 tcgacttcgc caaacctgcc gcctcctgtt caagacgacg cgaacgctcc acggcggccg
     5041 atggcgcggg cagggcaggg ggagccagtt gcacgctgtc gcgctcgatc ttggccgtag
     5101 cttgctggac catcgagccg acggactgga aggtttcgcg gggcgcacgc atgacggtgc
     5161 ggcttgcgat ggtttcggca tcctcggcgg aaaaccccgc gtcgatcagt tcttgcctgt
     5221 atgccttccg gtcaaacgtc cgattcattc accctccttg cgggattgcc ccgactcacg
     5281 ccggggcaat gtgcccttat tcctgatttg acccgcctgg tgccttggtg tccagataat
     5341 ccaccttatc ggcaatgaag tcggtcccgt agaccgtctg gccgtccttc tcgtacttgg
     5401 tattccgaat cttgccctgc acgaatacca gcgacccctt gcccaaatac ttgccgtggg
     5461 cctcggcctg agagccaaaa cacttgatgc ggaagaagtc ggtgcgctcc tgcttgtcgc
     5521 cggcatcgtt gcgccacatc taggatctgc caggaaccgt aaaaaggccg cgttgctggc
     5581 gtttttccat aggctccgcc cccctgacga gcatcacaaa aatcgacgct caagtcagag
     5641 gtggcgaaac ccgacaggac tataaagata ccaggcgttt ccccctggaa gctccctcgt
     5701 gcgctctcct gttccgaccc tgccgcttac cggatacctg tccgcctttc tcccttcggg
     5761 aagcgtggcg ctttctcata gctcacgctg taggtatctc agttcggtgt aggtcgttcg
     5821 ctccaagctg ggctgtgtgc acgaaccccc cgttcagccc gaccgctgcg ccttatccgg
     5881 taactatcgt cttgagtc
//
