# Supplementary material for: Systematic Comparison of Plant Promoters in Nicotiana spp. Expression Systems
Source: Int J Mol Sci. 2022 Dec 6;23(23):15441. doi: 10.3390/ijms232315441 (PMC9740895; doi:10.3390/ijms232315441)
Supplement: Supplementary file 1 [file ijms-23-15441-s001.zip › Data S4. Maps of the plasmids used in the study/level 1/Level1-1 pAtTCTP - EGFP - tHSP18.2.gb]

LOCUS       Level1-1_|_pAtTCTP_-_EG 5671 bp ds-DNA     circular     21-OCT-2022
DEFINITION  .
FEATURES             Location/Qualifiers
     CDS             complement(485..1342)
                     /label="AP\r"
                     /ApEinfo_revcolor="#b4abac"
                     /ApEinfo_fwdcolor="#b4abac"
     rep_origin      complement(1540..2157)
                     /label="oriV"
                     /ApEinfo_revcolor="#f58a5e"
                     /ApEinfo_fwdcolor="#f58a5e"
     misc_feature    2187..2334
                     /label="TDNA-LB"
                     /ApEinfo_revcolor="#ffef86"
                     /ApEinfo_fwdcolor="#ffef86"
     misc_feature    2386..2692
                     /label="pAtTCTP"
                     /ApEinfo_revcolor="#b7e6d7"
                     /ApEinfo_fwdcolor="#b7e6d7"
     CDS             2694..3422
                     /label="EGFP"
                     /ApEinfo_revcolor="#84b0dc"
                     /ApEinfo_fwdcolor="#84b0dc"
                     /translation="MVSKGEELFTGVVPILVELDGDVNGHKFSVSGEGEGDATYGKLTLKFICTTGKLPVPWPTLVTTLTYGVQCFSRYPDHMKQHDFFKSAMPEGYVQERTIFFKDDGNYKTRAEVKFEGDTLVNRIELKGIDFKEDGNILGHKLEYNYNSHNVYIMADKQKNGIKVNFKIRHNIEDGSVQLADHYQQNTPIGDGPVLLPDNHYLSTQSALSKDPNEKRDHMVLLEFVTAAGITLGMDELYKGS*L"
     misc_feature    2697..3409
                     /label="EGFP"
                     /ApEinfo_revcolor="#b1ff67"
                     /ApEinfo_fwdcolor="#b1ff67"
     misc_feature    3414..3422
                     /label="stop-plug"
                     /ApEinfo_revcolor="#75c6a9"
                     /ApEinfo_fwdcolor="#75c6a9"
     misc_feature    3427..3684
                     /label="tHSP18.2"
                     /ApEinfo_revcolor="#f58a5e"
                     /ApEinfo_fwdcolor="#f58a5e"
     misc_feature    complement(3716..3843)
                     /label="RB\short"
                     /ApEinfo_revcolor="#f8d3a9"
                     /ApEinfo_fwdcolor="#f8d3a9"
     misc_feature    complement(3867..5348)
                     /label="RK2\trfa\(no\Esp3I)"
                     /ApEinfo_revcolor="#c7b0e3"
                     /ApEinfo_fwdcolor="#c7b0e3"
     misc_feature    5359..477
                     /label="pUC\ori"
                     /ApEinfo_revcolor="#ff9ccd"
                     /ApEinfo_fwdcolor="#ff9ccd"
     rep_origin      5394..5394
                     /label="ORI"
                     /ApEinfo_revcolor="#b1ff67"
                     /ApEinfo_fwdcolor="#b1ff67"
ORIGIN
        1 accgctgcgc cttatccggt aactatcgtc ttgagtccaa cccggtaaga cacgacttat
       61 cgccactggc agcagccact ggtaacagga ttagcagagc gaggtatgta ggcggtgcta
      121 cagagttctt gaagtggtgg cctaactacg gctacactag aaggacagta tttggtatct
      181 gcgctctgct gaagccagtt accttcggaa aaagagttgg tagctcttga tccggcaaac
      241 aaaccaccgc tggtagcggt ggtttttttg tttgcaagca gcagattacg cgcagaaaaa
      301 aaggatctca agaagatcct ttgatctttt ctacggggtc tgacgctcag tggaacgaaa
      361 actcacgtta agggattttg gtcatgagat tatcaaaaag gatcttcacc tagatccttt
      421 taaattaaaa atgaagtttt aaatcaatct aaagtatata tgagtaaact tggtctgaca
      481 gttaccaatg cttaatcagt gaggcaccta tctcagcgat ctgtctattt cgttcatcca
      541 tagttgcctg actccccgtc gtgtagataa ctacgatacg ggagggctta ccatctggcc
      601 ccagtgctgc aatgataccg cgagaaccac gctcaccggc tccagattta tcagcaataa
      661 accagccagc cggaagggcc gagcgcagaa gtggtcctgc aactttatcc gcctccatcc
      721 agtctattaa ttgttgccgg gaagctagag taagtagttc gccagttaat agtttgcgca
      781 acgttgttgc cattgctaca ggcatcgtgg tgtcacgctc gtcgtttggt atggcttcat
      841 tcagctccgg ttcccaacga tcaaggcgag ttacatgatc ccccatgttg tgcaaaaaag
      901 cggttagctc cttcggtcct ccgatcgttg tcagaagtaa gttggccgca gtgttatcac
      961 tcatggttat ggcagcactg cataattctc ttactgtcat gccatccgta agatgctttt
     1021 ctgtgactgg tgagtactca accaagtcat tctgagaata gtgtatgcgg cgaccgagtt
     1081 gctcttgccc ggcgtcaata cgggataata ccgcgccaca tagcagaact ttaaaagtgc
     1141 tcatcattgg aaaacgttct tcggggcgaa aactctcaag gatcttaccg ctgttgagat
     1201 ccagttcgat gtaacccact cgtgcaccca actgatcttc agcatctttt actttcacca
     1261 gcgtttctgg gtgagcaaaa acaggaaggc aaaatgccgc aaaaaaggga ataagggcga
     1321 cacggaaatg ttgaatactc atactcttcc tttttcaata ttattgaagc atttatcagg
     1381 gttattgtct catgagcgga tacatatttg aatgtattta gaaaaataaa caaatagggg
     1441 ttccgcgcac gaattggcca gcgctgccat ttttggggtg aggccgttcg cggccgaggg
     1501 gcgcagcccc tggggggatg ggaggcccgc gttagcgggc cgggagggtt cgagaagggg
     1561 gggcaccccc cttcggcgtg cgcggtcacg cgcacagggc gcagccctgg ttaaaaacaa
     1621 ggtttataaa tattggttta aaagcaggtt aaaagacagg ttagcggtgg ccgaaaaacg
     1681 ggcggaaacc cttgcaaatg ctggattttc tgcctgtgga cagcccctca aatgtcaata
     1741 ggtgcgcccc tcatctgtca gcactctgcc cctcaagtgt caaggatcgc gcccctcatc
     1801 tgtcagtagt cgcgcccctc aagtgtcaat accgcagggc acttatcccc aggcttgtcc
     1861 acatcatctg tgggaaactc gcgtaaaatc aggcgttttc gccgatttgc gaggctggcc
     1921 agctccacgt cgccggccga aatcgagcct gcccctcatc tgtcaacgcc gcgccgggtg
     1981 agtcggcccc tcaagtgtca acgtccgccc ctcatctgtc agtgagggcc aagttttccg
     2041 cgaggtatcc acaacgccgg cggccgcggt gtctcgcaca cggcttcgac ggcgtttctg
     2101 gcgcgtttgc agggccatag acggccgcca gcccagcggc gagggcaacc agcccggtga
     2161 gcgtcgcaaa ggagatcctg atctgactga tgggctgcct gtatcgagtg gtgattttgt
     2221 gccgagctgc cggtcgggga gctgttggct ggctggtggc aggatatatt gtggtgtaaa
     2281 caaattgacg cttagacaac ttaataacac attgcggacg tttttaatgt actggggtgg
     2341 atgcagtggg ccccactctg tgaagacaat gccgaattcg gatccggagC CAACACTCGA
     2401 ATCCCCACCC GTTGGACCAA ACCCGGCTCA TTAAGCGTCG GTTCAGATTT ATTTCCTTTA
     2461 TTTAAAAAAA AGGAAAGGGT AAAAAATAGA AAATTGGAAA CAGTTAAAGC CCAAAATTGT
     2521 AATTTACCGA GAATTGTAAA TTTACCTGAA AACCCTACGC TATAGTTTCG ACTATAAATA
     2581 CCAAACTTAG GACCTCACTT CAGAATCCCC TCGTCGCTGC GTCTCTCTCC CGCAACCTTC
     2641 GATTTTCGTT TATTCGCATC CATCGGAGAG AGAAAACAAT CAATAAGCGA CCaATGGTGa
     2701 gcaagggcga agagctgttc accggggtgG TGCCCATCCT GGTCGAGCTG GACGGCGACG
     2761 TAAACGGCCA CAAGTTCAGC GTGTCCGGCG AGGGCGAGGG CGATGCCACC TACGGCAAGC
     2821 TGACCCTGAA GTTCATCTGC ACCACCGGCA AGCTGCCCGT GCCCTGGCCC ACCCTCGTGA
     2881 CCACCCTGAC CTACGGCGTG CAGTGCTTCA GCCGCTACCC CGACCACATG AAGCAGCACG
     2941 ACTTCTTCAA GTCCGCCATG CCCGAAGGCT ACGTCCAGGA GCGCACCATC TTCTTCAAGG
     3001 ACGACGGCAA CTACAAGACC CGCGCCGAGG TGAAGTTCGA GGGCGACACC CTGGTGAACC
     3061 GCATCGAGCT GAAGGGCATC GACTTCAAGG AGGACGGCAA CATCCTGGGG CACAAGCTGG
     3121 AGTACAACTA CAACAGCCAC AACGTCTATA TCATGGCCGA CAAGCAGAAG AACGGCATCA
     3181 AGGTGAACTT CAAGATCCGC CACAACATCG AGGACGGCAG CGTGCAGCTC GCCGACCACT
     3241 ACCAGCAGAA CACCCCCATC GGCGACGGCC CCGTGCTGCT GCCCGACAAC CACTACCTGA
     3301 GCACCCAGTC CGCCCTGAGC AAAGACCCCA ACGAGAAGCG CGATCACATG GTCCTGCTGG
     3361 AGTTCGTGAC CGCCGCCGGG ATCACTCTCG GCATGGACGA GCTGTACAAA GGTagttaac
     3421 taGCTTTAGG TTAAatatga agatgaagat gaaatatttg gtgtgtcaaa taaaaagctt
     3481 gtgtgcttaa gtttgtgttt ttttcttggc ttgttgtgtt atgaatttgt ggctttttct
     3541 aatattaaat gaatgtaaga tctcattata atgaataaac aaatgtttct ataatccatt
     3601 gtgaatgttt tgttggatct cttctgcagc atataactac tgtatgtgct atggtatgga
     3661 ctatggaata tgattaaaga taagcgctgc aattgtcttc tgcacgaagt ggtttaaact
     3721 atcagtgttt gacaggatat attggcgggt aaacctaaga gaaaagagcg tttattagaa
     3781 taatcggata tttaaaaggg cgtgaaaagg tttatccgtt cgtccatttg tatgtgcatg
     3841 ccaaccacag ggttccccag atcaggcgct ggctgctgaa cccccagccg gaactgaccc
     3901 cacaaggccc tagcgtttgc aatgcaccag gtcatcattg acccaggcgt gttccaccag
     3961 gccgctgcct cgcaactctt cgcaggcttc gccgacctgc tcgcgccact tcttcacgcg
     4021 ggtggaatcc gatccgcaca tgaggcggaa ggtttccagc ttgagcgggt acggctcccg
     4081 gtgcgagctg aaatagtcga acatccgtcg ggccgtcggc gacagcttgc ggtacttctc
     4141 ccatatgaat ttcgtgtagt ggtcgccagc aaacagcacg acgatttcct cgtcgatcag
     4201 gacctggcaa cgggacgttt tcttgccacg gtccaggacg cggaagcggt gcagcagcga
     4261 caccgattcc aggtgcccaa cgcggtcgga cgtgaagccc atcgccgtcg cctgtaggcg
     4321 cgacaggcat tcctcggcct tcgtgtaata ccggccattg atcgaccagc ccaggtcctg
     4381 gcaaagctcg tagaacgtga aggtgatcgg ctcgccgata ggggtgcgct tcgcgtactc
     4441 caacacctgc tgccacacca gttcgtcatc gtcggcccgc agctcgacgc cggtgtaggt
     4501 gatcttcacg tccttgttga cgtggaaaat gaccttgttt tgcagcgcct cgcgcgggat
     4561 tttcttgttg cgcgtggtga acagggcaga gcgggccgtg tcgtttggca tcgctcgcat
     4621 cgtgtccggc cacggcgcaa tatcgaacaa ggaaagctgc atttccttga tctgctgctt
     4681 cgtgtgtttc agcaacgcgg cctgcttggc ctcgctgacc tgttttgcca ggtcctcgcc
     4741 ggcggttttt cgcttcttgg tcgtcatagt tcctcgcgtg tcgatggtca tcgacttcgc
     4801 caaacctgcc gcctcctgtt caagacgacg cgaacgctcc acggcggccg atggcgcggg
     4861 cagggcaggg ggagccagtt gcacgctgtc gcgctcgatc ttggccgtag cttgctggac
     4921 catcgagccg acggactgga aggtttcgcg gggcgcacgc atgacggtgc ggcttgcgat
     4981 ggtttcggca tcctcggcgg aaaaccccgc gtcgatcagt tcttgcctgt atgccttccg
     5041 gtcaaacgtc cgattcattc accctccttg cgggattgcc ccgactcacg ccggggcaat
     5101 gtgcccttat tcctgatttg acccgcctgg tgccttggtg tccagataat ccaccttatc
     5161 ggcaatgaag tcggtcccgt agaccgtctg gccgtccttc tcgtacttgg tattccgaat
     5221 cttgccctgc acgaatacca gcgacccctt gcccaaatac ttgccgtggg cctcggcctg
     5281 agagccaaaa cacttgatgc ggaagaagtc ggtgcgctcc tgcttgtcgc cggcatcgtt
     5341 gcgccacatc taggatctgc caggaaccgt aaaaaggccg cgttgctggc gtttttccat
     5401 aggctccgcc cccctgacga gcatcacaaa aatcgacgct caagtcagag gtggcgaaac
     5461 ccgacaggac tataaagata ccaggcgttt ccccctggaa gctccctcgt gcgctctcct
     5521 gttccgaccc tgccgcttac cggatacctg tccgcctttc tcccttcggg aagcgtggcg
     5581 ctttctcata gctcacgctg taggtatctc agttcggtgt aggtcgttcg ctccaagctg
     5641 ggctgtgtgc acgaaccccc cgttcagccc g
//
