# Supplementary material for: Systematic Comparison of Plant Promoters in Nicotiana spp. Expression Systems
Source: Int J Mol Sci. 2022 Dec 6;23(23):15441. doi: 10.3390/ijms232315441 (PMC9740895; doi:10.3390/ijms232315441)
Supplement: Supplementary file 1 [file ijms-23-15441-s001.zip › Data S4. Maps of the plasmids used in the study/level 1/Level1-1 pAtTCTP - EGFP - tOCS.gb]

LOCUS       Level1-1_|_pAtTCTP_-_EG 6132 bp ds-DNA     circular     20-OCT-2022
DEFINITION  .
FEATURES             Location/Qualifiers
     CDS             complement(292..1149)
                     /label="AP\r"
                     /ApEinfo_revcolor="#b4abac"
                     /ApEinfo_fwdcolor="#b4abac"
     rep_origin      complement(1347..1964)
                     /label="oriV"
                     /ApEinfo_revcolor="#f58a5e"
                     /ApEinfo_fwdcolor="#f58a5e"
     misc_feature    1994..2141
                     /label="TDNA-LB"
                     /ApEinfo_revcolor="#ffef86"
                     /ApEinfo_fwdcolor="#ffef86"
     misc_feature    2181..2499
                     /label="AtTCTP promoter"
                     /ApEinfo_revcolor="#b1ff67"
                     /ApEinfo_fwdcolor="#b1ff67"
     CDS             2501..3230
                     /label="EGFP"
                     /ApEinfo_revcolor="#84b0dc"
                     /ApEinfo_fwdcolor="#84b0dc"
                     /translation="MVSKGEELFTGVVPILVELDGDVNGHKFSVSGEGEGDATYGKLTLKFICTTGKLPVPWPTLVTTLTYGVQCFSRYPDHMKQHDFFKSAMPEGYVQERTIFFKDDGNYKTRAEVKFEGDTLVNRIELKGIDFKEDGNILGHKLEYNYNSHNVYIMADKQKNGIKVNFKIRHNIEDGSVQLADHYQQNTPIGDGPVLLPDNHYLSTQSALSKDPNEKRDHMVLLEFVTAAGITLGMDELYKGS*L"
     misc_feature    2504..3216
                     /label="EGFP"
                     /ApEinfo_revcolor="#b4abac"
                     /ApEinfo_fwdcolor="#b4abac"
     misc_feature    3221..3229
                     /label="stop-plug"
                     /ApEinfo_revcolor="#75c6a9"
                     /ApEinfo_fwdcolor="#75c6a9"
     terminator      3242..3949
                     /label="OCS terminator"
                     /ApEinfo_revcolor="#ffef86"
                     /ApEinfo_fwdcolor="#ffef86"
     misc_feature    complement(3984..4111)
                     /label="RB\short"
                     /ApEinfo_revcolor="#f8d3a9"
                     /ApEinfo_fwdcolor="#f8d3a9"
     misc_feature    complement(4135..5616)
                     /label="RK2\trfa\(no\Esp3I)"
                     /ApEinfo_revcolor="#c7b0e3"
                     /ApEinfo_fwdcolor="#c7b0e3"
     misc_feature    5627..284
                     /label="pUC\ori"
                     /ApEinfo_revcolor="#ff9ccd"
                     /ApEinfo_fwdcolor="#ff9ccd"
     rep_origin      5662..5662
                     /label="ORI"
                     /ApEinfo_revcolor="#b1ff67"
                     /ApEinfo_fwdcolor="#b1ff67"
ORIGIN
        1 gccagttacc ttcggaaaaa gagttggtag ctcttgatcc ggcaaacaaa ccaccgctgg
       61 tagcggtggt ttttttgttt gcaagcagca gattacgcgc agaaaaaaag gatctcaaga
      121 agatcctttg atcttttcta cggggtctga cgctcagtgg aacgaaaact cacgttaagg
      181 gattttggtc atgagattat caaaaaggat cttcacctag atccttttaa attaaaaatg
      241 aagttttaaa tcaatctaaa gtatatatga gtaaacttgg tctgacagtt accaatgctt
      301 aatcagtgag gcacctatct cagcgatctg tctatttcgt tcatccatag ttgcctgact
      361 ccccgtcgtg tagataacta cgatacggga gggcttacca tctggcccca gtgctgcaat
      421 gataccgcga gaaccacgct caccggctcc agatttatca gcaataaacc agccagccgg
      481 aagggccgag cgcagaagtg gtcctgcaac tttatccgcc tccatccagt ctattaattg
      541 ttgccgggaa gctagagtaa gtagttcgcc agttaatagt ttgcgcaacg ttgttgccat
      601 tgctacaggc atcgtggtgt cacgctcgtc gtttggtatg gcttcattca gctccggttc
      661 ccaacgatca aggcgagtta catgatcccc catgttgtgc aaaaaagcgg ttagctcctt
      721 cggtcctccg atcgttgtca gaagtaagtt ggccgcagtg ttatcactca tggttatggc
      781 agcactgcat aattctctta ctgtcatgcc atccgtaaga tgcttttctg tgactggtga
      841 gtactcaacc aagtcattct gagaatagtg tatgcggcga ccgagttgct cttgcccggc
      901 gtcaatacgg gataataccg cgccacatag cagaacttta aaagtgctca tcattggaaa
      961 acgttcttcg gggcgaaaac tctcaaggat cttaccgctg ttgagatcca gttcgatgta
     1021 acccactcgt gcacccaact gatcttcagc atcttttact ttcaccagcg tttctgggtg
     1081 agcaaaaaca ggaaggcaaa atgccgcaaa aaagggaata agggcgacac ggaaatgttg
     1141 aatactcata ctcttccttt ttcaatatta ttgaagcatt tatcagggtt attgtctcat
     1201 gagcggatac atatttgaat gtatttagaa aaataaacaa ataggggttc cgcgcacgaa
     1261 ttggccagcg ctgccatttt tggggtgagg ccgttcgcgg ccgaggggcg cagcccctgg
     1321 ggggatggga ggcccgcgtt agcgggccgg gagggttcga gaaggggggg cacccccctt
     1381 cggcgtgcgc ggtcacgcgc acagggcgca gccctggtta aaaacaaggt ttataaatat
     1441 tggtttaaaa gcaggttaaa agacaggtta gcggtggccg aaaaacgggc ggaaaccctt
     1501 gcaaatgctg gattttctgc ctgtggacag cccctcaaat gtcaataggt gcgcccctca
     1561 tctgtcagca ctctgcccct caagtgtcaa ggatcgcgcc cctcatctgt cagtagtcgc
     1621 gcccctcaag tgtcaatacc gcagggcact tatccccagg cttgtccaca tcatctgtgg
     1681 gaaactcgcg taaaatcagg cgttttcgcc gatttgcgag gctggccagc tccacgtcgc
     1741 cggccgaaat cgagcctgcc cctcatctgt caacgccgcg ccgggtgagt cggcccctca
     1801 agtgtcaacg tccgcccctc atctgtcagt gagggccaag ttttccgcga ggtatccaca
     1861 acgccggcgg ccgcggtgtc tcgcacacgg cttcgacggc gtttctggcg cgtttgcagg
     1921 gccatagacg gccgccagcc cagcggcgag ggcaaccagc ccggtgagcg tcgcaaagga
     1981 gatcctgatc tgactgatgg gctgcctgta tcgagtggtg attttgtgcc gagctgccgg
     2041 tcggggagct gttggctggc tggtggcagg atatattgtg gtgtaaacaa attgacgctt
     2101 agacaactta ataacacatt gcggacgttt ttaatgtact ggggtggatg cagtgggccc
     2161 cactctgtga agacaatgcc gaattcggat ccggagCCAA CACTCGAATC CCCACCCGTT
     2221 GGACCAAACC CGGCTCATTA AGCGTCGGTT CAGATTTATT TCCTTTATTT AAAAAAAAGG
     2281 AAAGGGTAAA AAATAGAAAA TTGGAAACAG TTAAAGCCCA AAATTGTAAT TTACCGAGAA
     2341 TTGTAAATTT ACCTGAAAAC CCTACGCTAT AGTTTCGACT ATAAATACCA AACTTAGGAC
     2401 CTCACTTCAG AATCCCCTCG TCGCTGCGTC TCTCTCCCGC AACCTTCGAT TTTCGTTTAT
     2461 TCGCATCCAT CGGAGAGAGA AAACAATCAA TAAGCGACCa ATGGTGagca agggcgaaga
     2521 gctgttcacc ggggtgGTGC CCATCCTGGT CGAGCTGGAC GGCGACGTAA ACGGCCACAA
     2581 GTTCAGCGTG TCCGGCGAGG GCGAGGGCGA TGCCACCTAC GGCAAGCTGA CCCTGAAGTT
     2641 CATCTGCACC ACCGGCAAGC TGCCCGTGCC CTGGCCCACC CTCGTGACCA CCCTGACCTA
     2701 CGGCGTGCAG TGCTTCAGCC GCTACCCCGA CCACATGAAG CAGCACGACT TCTTCAAGTC
     2761 CGCCATGCCC GAAGGCTACG TCCAGGAGCG CACCATCTTC TTCAAGGACG ACGGCAACTA
     2821 CAAGACCCGC GCCGAGGTGA AGTTCGAGGG CGACACCCTG GTGAACCGCA TCGAGCTGAA
     2881 GGGCATCGAC TTCAAGGAGG ACGGCAACAT CCTGGGGCAC AAGCTGGAGT ACAACTACAA
     2941 CAGCCACAAC GTCTATATCA TGGCCGACAA GCAGAAGAAC GGCATCAAGG TGAACTTCAA
     3001 GATCCGCCAC AACATCGAGG ACGGCAGCGT GCAGCTCGCC GACCACTACC AGCAGAACAC
     3061 CCCCATCGGC GACGGCCCCG TGCTGCTGCC CGACAACCAC TACCTGAGCA CCCAGTCCGC
     3121 CCTGAGCAAA GACCCCAACG AGAAGCGCGA TCACATGGTC CTGCTGGAGT TCGTGACCGC
     3181 CGCCGGGATC ACTCTCGGCA TGGACGAGCT GTACAAAGGT agttaactaG CTTAATAGgt
     3241 cctgctttaa tgagatatgc gagaagccta tgatcgcatg atatttgctt tcaattctgt
     3301 tgtgcacgtt gtaaaaaacc tgagcatgtg tagctcagat ccttaccgcc ggtttcggtt
     3361 cattctaatg aatatatcac ccgttactat cgtattttta tgaataatat tctccgttca
     3421 atttactgat tgtaccctac tacttatatg tacaatatta aaatgaaaac aatatattgt
     3481 gctgaatagg tttatagcga catctatgat agagcgccac aataacaaac aattgcgttt
     3541 tattattaca aatccaattt taaaaaaagc ggcagaaccg gtcaaaccta aaagactgat
     3601 tacataaatc ttattcaaat ttcaaaagtg ccccaggggc tagtatctac gacacaccga
     3661 gcggcgaact aataacgctc actgaaggga actccggttc cccgccggcg cgcatgggtg
     3721 agattccttg aagttgagta ttggccgtcc gctctaccga aagttacggg caccattcaa
     3781 cccggtccag cacggcggcc gggtaaccga cttgctgccc cgagaattat gcagcatttt
     3841 tttggtgtat gtgggcccca aatgaagtgc aggtcaaacc ttgacagtga cgacaaatcg
     3901 ttgggcgggt ccagggcgaa ttttgcgaca acatgtcgag gctcagcagg accgctgcaa
     3961 ttgtcttctg cacgaagtgg tttaaactat cagtgtttga caggatatat tggcgggtaa
     4021 acctaagaga aaagagcgtt tattagaata atcggatatt taaaagggcg tgaaaaggtt
     4081 tatccgttcg tccatttgta tgtgcatgcc aaccacaggg ttccccagat caggcgctgg
     4141 ctgctgaacc cccagccgga actgacccca caaggcccta gcgtttgcaa tgcaccaggt
     4201 catcattgac ccaggcgtgt tccaccaggc cgctgcctcg caactcttcg caggcttcgc
     4261 cgacctgctc gcgccacttc ttcacgcggg tggaatccga tccgcacatg aggcggaagg
     4321 tttccagctt gagcgggtac ggctcccggt gcgagctgaa atagtcgaac atccgtcggg
     4381 ccgtcggcga cagcttgcgg tacttctccc atatgaattt cgtgtagtgg tcgccagcaa
     4441 acagcacgac gatttcctcg tcgatcagga cctggcaacg ggacgttttc ttgccacggt
     4501 ccaggacgcg gaagcggtgc agcagcgaca ccgattccag gtgcccaacg cggtcggacg
     4561 tgaagcccat cgccgtcgcc tgtaggcgcg acaggcattc ctcggccttc gtgtaatacc
     4621 ggccattgat cgaccagccc aggtcctggc aaagctcgta gaacgtgaag gtgatcggct
     4681 cgccgatagg ggtgcgcttc gcgtactcca acacctgctg ccacaccagt tcgtcatcgt
     4741 cggcccgcag ctcgacgccg gtgtaggtga tcttcacgtc cttgttgacg tggaaaatga
     4801 ccttgttttg cagcgcctcg cgcgggattt tcttgttgcg cgtggtgaac agggcagagc
     4861 gggccgtgtc gtttggcatc gctcgcatcg tgtccggcca cggcgcaata tcgaacaagg
     4921 aaagctgcat ttccttgatc tgctgcttcg tgtgtttcag caacgcggcc tgcttggcct
     4981 cgctgacctg ttttgccagg tcctcgccgg cggtttttcg cttcttggtc gtcatagttc
     5041 ctcgcgtgtc gatggtcatc gacttcgcca aacctgccgc ctcctgttca agacgacgcg
     5101 aacgctccac ggcggccgat ggcgcgggca gggcaggggg agccagttgc acgctgtcgc
     5161 gctcgatctt ggccgtagct tgctggacca tcgagccgac ggactggaag gtttcgcggg
     5221 gcgcacgcat gacggtgcgg cttgcgatgg tttcggcatc ctcggcggaa aaccccgcgt
     5281 cgatcagttc ttgcctgtat gccttccggt caaacgtccg attcattcac cctccttgcg
     5341 ggattgcccc gactcacgcc ggggcaatgt gcccttattc ctgatttgac ccgcctggtg
     5401 ccttggtgtc cagataatcc accttatcgg caatgaagtc ggtcccgtag accgtctggc
     5461 cgtccttctc gtacttggta ttccgaatct tgccctgcac gaataccagc gaccccttgc
     5521 ccaaatactt gccgtgggcc tcggcctgag agccaaaaca cttgatgcgg aagaagtcgg
     5581 tgcgctcctg cttgtcgccg gcatcgttgc gccacatcta ggatctgcca ggaaccgtaa
     5641 aaaggccgcg ttgctggcgt ttttccatag gctccgcccc cctgacgagc atcacaaaaa
     5701 tcgacgctca agtcagaggt ggcgaaaccc gacaggacta taaagatacc aggcgtttcc
     5761 ccctggaagc tccctcgtgc gctctcctgt tccgaccctg ccgcttaccg gatacctgtc
     5821 cgcctttctc ccttcgggaa gcgtggcgct ttctcatagc tcacgctgta ggtatctcag
     5881 ttcggtgtag gtcgttcgct ccaagctggg ctgtgtgcac gaaccccccg ttcagcccga
     5941 ccgctgcgcc ttatccggta actatcgtct tgagtccaac ccggtaagac acgacttatc
     6001 gccactggca gcagccactg gtaacaggat tagcagagcg aggtatgtag gcggtgctac
     6061 agagttcttg aagtggtggc ctaactacgg ctacactaga aggacagtat ttggtatctg
     6121 cgctctgctg aa
//
