# Supplementary material for: Systematic Comparison of Plant Promoters in Nicotiana spp. Expression Systems
Source: Int J Mol Sci. 2022 Dec 6;23(23):15441. doi: 10.3390/ijms232315441 (PMC9740895; doi:10.3390/ijms232315441)
Supplement: Supplementary file 1 [file ijms-23-15441-s001.zip › Data S4. Maps of the plasmids used in the study/level 1/Level1-1 pAtTCTP - EGFP - tRBCS3C.gb]

LOCUS       Level1-1_|_pAtTCTP_-_EG 5691 bp ds-DNA     circular     21-OCT-2022
DEFINITION  .
FEATURES             Location/Qualifiers
     CDS             complement(263..1120)
                     /label="AP\r"
                     /ApEinfo_revcolor="#b4abac"
                     /ApEinfo_fwdcolor="#b4abac"
     rep_origin      complement(1318..1935)
                     /label="oriV"
                     /ApEinfo_revcolor="#f58a5e"
                     /ApEinfo_fwdcolor="#f58a5e"
     misc_feature    1965..2112
                     /label="TDNA-LB"
                     /ApEinfo_revcolor="#ffef86"
                     /ApEinfo_fwdcolor="#ffef86"
     misc_feature    2164..2470
                     /label="AtTCTP"
                     /ApEinfo_revcolor="#b1ff67"
                     /ApEinfo_fwdcolor="#b1ff67"
     CDS             2472..3200
                     /label="EGFP"
                     /ApEinfo_revcolor="#84b0dc"
                     /ApEinfo_fwdcolor="#84b0dc"
                     /translation="MVSKGEELFTGVVPILVELDGDVNGHKFSVSGEGEGDATYGKLTLKFICTTGKLPVPWPTLVTTLTYGVQCFSRYPDHMKQHDFFKSAMPEGYVQERTIFFKDDGNYKTRAEVKFEGDTLVNRIELKGIDFKEDGNILGHKLEYNYNSHNVYIMADKQKNGIKVNFKIRHNIEDGSVQLADHYQQNTPIGDGPVLLPDNHYLSTQSALSKDPNEKRDHMVLLEFVTAAGITLGMDELYKGS*L"
     misc_feature    2475..3187
                     /label="EGFP"
                     /ApEinfo_revcolor="#b1ff67"
                     /ApEinfo_fwdcolor="#b1ff67"
     misc_feature    3192..3200
                     /label="stop-plug"
                     /ApEinfo_revcolor="#75c6a9"
                     /ApEinfo_fwdcolor="#75c6a9"
     misc_feature    3205..3482
                     /label="RbcS3C"
                     /ApEinfo_revcolor="#faac61"
                     /ApEinfo_fwdcolor="#faac61"
     misc_feature    complement(3514..3641)
                     /label="RB\short"
                     /ApEinfo_revcolor="#f8d3a9"
                     /ApEinfo_fwdcolor="#f8d3a9"
     misc_feature    complement(3665..5146)
                     /label="RK2\trfa\(no\Esp3I)"
                     /ApEinfo_revcolor="#c7b0e3"
                     /ApEinfo_fwdcolor="#c7b0e3"
     misc_feature    5157..255
                     /label="pUC\ori"
                     /ApEinfo_revcolor="#ff9ccd"
                     /ApEinfo_fwdcolor="#ff9ccd"
     rep_origin      5192..5192
                     /label="ORI"
                     /ApEinfo_revcolor="#b1ff67"
                     /ApEinfo_fwdcolor="#b1ff67"
ORIGIN
        1 gctcttgatc cggcaaacaa accaccgctg gtagcggtgg tttttttgtt tgcaagcagc
       61 agattacgcg cagaaaaaaa ggatctcaag aagatccttt gatcttttct acggggtctg
      121 acgctcagtg gaacgaaaac tcacgttaag ggattttggt catgagatta tcaaaaagga
      181 tcttcaccta gatcctttta aattaaaaat gaagttttaa atcaatctaa agtatatatg
      241 agtaaacttg gtctgacagt taccaatgct taatcagtga ggcacctatc tcagcgatct
      301 gtctatttcg ttcatccata gttgcctgac tccccgtcgt gtagataact acgatacggg
      361 agggcttacc atctggcccc agtgctgcaa tgataccgcg agaaccacgc tcaccggctc
      421 cagatttatc agcaataaac cagccagccg gaagggccga gcgcagaagt ggtcctgcaa
      481 ctttatccgc ctccatccag tctattaatt gttgccggga agctagagta agtagttcgc
      541 cagttaatag tttgcgcaac gttgttgcca ttgctacagg catcgtggtg tcacgctcgt
      601 cgtttggtat ggcttcattc agctccggtt cccaacgatc aaggcgagtt acatgatccc
      661 ccatgttgtg caaaaaagcg gttagctcct tcggtcctcc gatcgttgtc agaagtaagt
      721 tggccgcagt gttatcactc atggttatgg cagcactgca taattctctt actgtcatgc
      781 catccgtaag atgcttttct gtgactggtg agtactcaac caagtcattc tgagaatagt
      841 gtatgcggcg accgagttgc tcttgcccgg cgtcaatacg ggataatacc gcgccacata
      901 gcagaacttt aaaagtgctc atcattggaa aacgttcttc ggggcgaaaa ctctcaagga
      961 tcttaccgct gttgagatcc agttcgatgt aacccactcg tgcacccaac tgatcttcag
     1021 catcttttac tttcaccagc gtttctgggt gagcaaaaac aggaaggcaa aatgccgcaa
     1081 aaaagggaat aagggcgaca cggaaatgtt gaatactcat actcttcctt tttcaatatt
     1141 attgaagcat ttatcagggt tattgtctca tgagcggata catatttgaa tgtatttaga
     1201 aaaataaaca aataggggtt ccgcgcacga attggccagc gctgccattt ttggggtgag
     1261 gccgttcgcg gccgaggggc gcagcccctg gggggatggg aggcccgcgt tagcgggccg
     1321 ggagggttcg agaagggggg gcacccccct tcggcgtgcg cggtcacgcg cacagggcgc
     1381 agccctggtt aaaaacaagg tttataaata ttggtttaaa agcaggttaa aagacaggtt
     1441 agcggtggcc gaaaaacggg cggaaaccct tgcaaatgct ggattttctg cctgtggaca
     1501 gcccctcaaa tgtcaatagg tgcgcccctc atctgtcagc actctgcccc tcaagtgtca
     1561 aggatcgcgc ccctcatctg tcagtagtcg cgcccctcaa gtgtcaatac cgcagggcac
     1621 ttatccccag gcttgtccac atcatctgtg ggaaactcgc gtaaaatcag gcgttttcgc
     1681 cgatttgcga ggctggccag ctccacgtcg ccggccgaaa tcgagcctgc ccctcatctg
     1741 tcaacgccgc gccgggtgag tcggcccctc aagtgtcaac gtccgcccct catctgtcag
     1801 tgagggccaa gttttccgcg aggtatccac aacgccggcg gccgcggtgt ctcgcacacg
     1861 gcttcgacgg cgtttctggc gcgtttgcag ggccatagac ggccgccagc ccagcggcga
     1921 gggcaaccag cccggtgagc gtcgcaaagg agatcctgat ctgactgatg ggctgcctgt
     1981 atcgagtggt gattttgtgc cgagctgccg gtcggggagc tgttggctgg ctggtggcag
     2041 gatatattgt ggtgtaaaca aattgacgct tagacaactt aataacacat tgcggacgtt
     2101 tttaatgtac tggggtggat gcagtgggcc ccactctgtg aagacaatgc cgaattcgga
     2161 tccggagCCA ACACTCGAAT CCCCACCCGT TGGACCAAAC CCGGCTCATT AAGCGTCGGT
     2221 TCAGATTTAT TTCCTTTATT TAAAAAAAAG GAAAGGGTAA AAAATAGAAA ATTGGAAACA
     2281 GTTAAAGCCC AAAATTGTAA TTTACCGAGA ATTGTAAATT TACCTGAAAA CCCTACGCTA
     2341 TAGTTTCGAC TATAAATACC AAACTTAGGA CCTCACTTCA GAATCCCCTC GTCGCTGCGT
     2401 CTCTCTCCCG CAACCTTCGA TTTTCGTTTA TTCGCATCCA TCGGAGAGAG AAAACAATCA
     2461 ATAAGCGACC aATGGTGagc aagggcgaag agctgttcac cggggtgGTG CCCATCCTGG
     2521 TCGAGCTGGA CGGCGACGTA AACGGCCACA AGTTCAGCGT GTCCGGCGAG GGCGAGGGCG
     2581 ATGCCACCTA CGGCAAGCTG ACCCTGAAGT TCATCTGCAC CACCGGCAAG CTGCCCGTGC
     2641 CCTGGCCCAC CCTCGTGACC ACCCTGACCT ACGGCGTGCA GTGCTTCAGC CGCTACCCCG
     2701 ACCACATGAA GCAGCACGAC TTCTTCAAGT CCGCCATGCC CGAAGGCTAC GTCCAGGAGC
     2761 GCACCATCTT CTTCAAGGAC GACGGCAACT ACAAGACCCG CGCCGAGGTG AAGTTCGAGG
     2821 GCGACACCCT GGTGAACCGC ATCGAGCTGA AGGGCATCGA CTTCAAGGAG GACGGCAACA
     2881 TCCTGGGGCA CAAGCTGGAG TACAACTACA ACAGCCACAA CGTCTATATC ATGGCCGACA
     2941 AGCAGAAGAA CGGCATCAAG GTGAACTTCA AGATCCGCCA CAACATCGAG GACGGCAGCG
     3001 TGCAGCTCGC CGACCACTAC CAGCAGAACA CCCCCATCGG CGACGGCCCC GTGCTGCTGC
     3061 CCGACAACCA CTACCTGAGC ACCCAGTCCG CCCTGAGCAA AGACCCCAAC GAGAAGCGCG
     3121 ATCACATGGT CCTGCTGGAG TTCGTGACCG CCGCCGGGAT CACTCTCGGC ATGGACGAGC
     3181 TGTACAAAGG Tagttaacta GCTTatatgt caacagtgag aaactgttcg cattttccgt
     3241 tttgcttctt tctttctatt caatgtatgt tgttggattc cagttgaatt tattatgaga
     3301 actaataata atagtaataa tcatttgttt ctttactaat ttgcattttc acatatgatt
     3361 tctggtgcat atcataattt tcattccacc aatattaatt tccccattca agttacttat
     3421 gaaatagaaa tcctcttctc cgactacttt atttgtccga aagtcttgtg gctgctatat
     3481 aacgctgcaa ttgtcttctg cacgaagtgg tttaaactat cagtgtttga caggatatat
     3541 tggcgggtaa acctaagaga aaagagcgtt tattagaata atcggatatt taaaagggcg
     3601 tgaaaaggtt tatccgttcg tccatttgta tgtgcatgcc aaccacaggg ttccccagat
     3661 caggcgctgg ctgctgaacc cccagccgga actgacccca caaggcccta gcgtttgcaa
     3721 tgcaccaggt catcattgac ccaggcgtgt tccaccaggc cgctgcctcg caactcttcg
     3781 caggcttcgc cgacctgctc gcgccacttc ttcacgcggg tggaatccga tccgcacatg
     3841 aggcggaagg tttccagctt gagcgggtac ggctcccggt gcgagctgaa atagtcgaac
     3901 atccgtcggg ccgtcggcga cagcttgcgg tacttctccc atatgaattt cgtgtagtgg
     3961 tcgccagcaa acagcacgac gatttcctcg tcgatcagga cctggcaacg ggacgttttc
     4021 ttgccacggt ccaggacgcg gaagcggtgc agcagcgaca ccgattccag gtgcccaacg
     4081 cggtcggacg tgaagcccat cgccgtcgcc tgtaggcgcg acaggcattc ctcggccttc
     4141 gtgtaatacc ggccattgat cgaccagccc aggtcctggc aaagctcgta gaacgtgaag
     4201 gtgatcggct cgccgatagg ggtgcgcttc gcgtactcca acacctgctg ccacaccagt
     4261 tcgtcatcgt cggcccgcag ctcgacgccg gtgtaggtga tcttcacgtc cttgttgacg
     4321 tggaaaatga ccttgttttg cagcgcctcg cgcgggattt tcttgttgcg cgtggtgaac
     4381 agggcagagc gggccgtgtc gtttggcatc gctcgcatcg tgtccggcca cggcgcaata
     4441 tcgaacaagg aaagctgcat ttccttgatc tgctgcttcg tgtgtttcag caacgcggcc
     4501 tgcttggcct cgctgacctg ttttgccagg tcctcgccgg cggtttttcg cttcttggtc
     4561 gtcatagttc ctcgcgtgtc gatggtcatc gacttcgcca aacctgccgc ctcctgttca
     4621 agacgacgcg aacgctccac ggcggccgat ggcgcgggca gggcaggggg agccagttgc
     4681 acgctgtcgc gctcgatctt ggccgtagct tgctggacca tcgagccgac ggactggaag
     4741 gtttcgcggg gcgcacgcat gacggtgcgg cttgcgatgg tttcggcatc ctcggcggaa
     4801 aaccccgcgt cgatcagttc ttgcctgtat gccttccggt caaacgtccg attcattcac
     4861 cctccttgcg ggattgcccc gactcacgcc ggggcaatgt gcccttattc ctgatttgac
     4921 ccgcctggtg ccttggtgtc cagataatcc accttatcgg caatgaagtc ggtcccgtag
     4981 accgtctggc cgtccttctc gtacttggta ttccgaatct tgccctgcac gaataccagc
     5041 gaccccttgc ccaaatactt gccgtgggcc tcggcctgag agccaaaaca cttgatgcgg
     5101 aagaagtcgg tgcgctcctg cttgtcgccg gcatcgttgc gccacatcta ggatctgcca
     5161 ggaaccgtaa aaaggccgcg ttgctggcgt ttttccatag gctccgcccc cctgacgagc
     5221 atcacaaaaa tcgacgctca agtcagaggt ggcgaaaccc gacaggacta taaagatacc
     5281 aggcgtttcc ccctggaagc tccctcgtgc gctctcctgt tccgaccctg ccgcttaccg
     5341 gatacctgtc cgcctttctc ccttcgggaa gcgtggcgct ttctcatagc tcacgctgta
     5401 ggtatctcag ttcggtgtag gtcgttcgct ccaagctggg ctgtgtgcac gaaccccccg
     5461 ttcagcccga ccgctgcgcc ttatccggta actatcgtct tgagtccaac ccggtaagac
     5521 acgacttatc gccactggca gcagccactg gtaacaggat tagcagagcg aggtatgtag
     5581 gcggtgctac agagttcttg aagtggtggc ctaactacgg ctacactaga aggacagtat
     5641 ttggtatctg cgctctgctg aagccagtta ccttcggaaa aagagttggt a
//
