# Supplementary material for: Systematic Comparison of Plant Promoters in Nicotiana spp. Expression Systems
Source: Int J Mol Sci. 2022 Dec 6;23(23):15441. doi: 10.3390/ijms232315441 (PMC9740895; doi:10.3390/ijms232315441)
Supplement: Supplementary file 1 [file ijms-23-15441-s001.zip › Data S4. Maps of the plasmids used in the study/level 1/Level1-1 pAtUBQ10 - EGFP - tAct2.gb]

LOCUS       Level1-1_|_pAtUBQ10_-_E 6373 bp ds-DNA     circular     21-OCT-2022
DEFINITION  .
FEATURES             Location/Qualifiers
     CDS             complement(239..1096)
                     /label="AP\r"
                     /ApEinfo_revcolor="#b4abac"
                     /ApEinfo_fwdcolor="#b4abac"
     rep_origin      complement(1294..1911)
                     /label="oriV"
                     /ApEinfo_revcolor="#f58a5e"
                     /ApEinfo_fwdcolor="#f58a5e"
     misc_feature    1941..2088
                     /label="TDNA-LB"
                     /ApEinfo_revcolor="#ffef86"
                     /ApEinfo_fwdcolor="#ffef86"
     misc_feature    2144..2921
                     /label="AtUBQ10"
                     /ApEinfo_revcolor="#84b0dc"
                     /ApEinfo_fwdcolor="#84b0dc"
     CDS             2923..3652
                     /label="EGFP"
                     /ApEinfo_revcolor="#84b0dc"
                     /ApEinfo_fwdcolor="#84b0dc"
                     /translation="MVSKGEELFTGVVPILVELDGDVNGHKFSVSGEGEGDATYGKLTLKFICTTGKLPVPWPTLVTTLTYGVQCFSRYPDHMKQHDFFKSAMPEGYVQERTIFFKDDGNYKTRAEVKFEGDTLVNRIELKGIDFKEDGNILGHKLEYNYNSHNVYIMADKQKNGIKVNFKIRHNIEDGSVQLADHYQQNTPIGDGPVLLPDNHYLSTQSALSKDPNEKRDHMVLLEFVTAAGITLGMDELYKGS*L"
     misc_feature    2926..3638
                     /label="EGFP"
                     /ApEinfo_revcolor="#b1ff67"
                     /ApEinfo_fwdcolor="#b1ff67"
     misc_feature    3643..3651
                     /label="stop-plug"
                     /ApEinfo_revcolor="#75c6a9"
                     /ApEinfo_fwdcolor="#75c6a9"
     misc_feature    3656..4140
                     /label="act2T"
                     /ApEinfo_revcolor="#b4abac"
                     /ApEinfo_fwdcolor="#b4abac"
     misc_feature    complement(4172..4299)
                     /label="RB\short"
                     /ApEinfo_revcolor="#f8d3a9"
                     /ApEinfo_fwdcolor="#f8d3a9"
     misc_feature    complement(4323..5804)
                     /label="RK2\trfa\(no\Esp3I)"
                     /ApEinfo_revcolor="#c7b0e3"
                     /ApEinfo_fwdcolor="#c7b0e3"
     misc_feature    5815..231
                     /label="pUC\ori"
                     /ApEinfo_revcolor="#ff9ccd"
                     /ApEinfo_fwdcolor="#ff9ccd"
     rep_origin      5850..5850
                     /label="ORI"
                     /ApEinfo_revcolor="#b1ff67"
                     /ApEinfo_fwdcolor="#b1ff67"
ORIGIN
        1 ccgctggtag cggtggtttt tttgtttgca agcagcagat tacgcgcaga aaaaaaggat
       61 ctcaagaaga tcctttgatc ttttctacgg ggtctgacgc tcagtggaac gaaaactcac
      121 gttaagggat tttggtcatg agattatcaa aaaggatctt cacctagatc cttttaaatt
      181 aaaaatgaag ttttaaatca atctaaagta tatatgagta aacttggtct gacagttacc
      241 aatgcttaat cagtgaggca cctatctcag cgatctgtct atttcgttca tccatagttg
      301 cctgactccc cgtcgtgtag ataactacga tacgggaggg cttaccatct ggccccagtg
      361 ctgcaatgat accgcgagaa ccacgctcac cggctccaga tttatcagca ataaaccagc
      421 cagccggaag ggccgagcgc agaagtggtc ctgcaacttt atccgcctcc atccagtcta
      481 ttaattgttg ccgggaagct agagtaagta gttcgccagt taatagtttg cgcaacgttg
      541 ttgccattgc tacaggcatc gtggtgtcac gctcgtcgtt tggtatggct tcattcagct
      601 ccggttccca acgatcaagg cgagttacat gatcccccat gttgtgcaaa aaagcggtta
      661 gctccttcgg tcctccgatc gttgtcagaa gtaagttggc cgcagtgtta tcactcatgg
      721 ttatggcagc actgcataat tctcttactg tcatgccatc cgtaagatgc ttttctgtga
      781 ctggtgagta ctcaaccaag tcattctgag aatagtgtat gcggcgaccg agttgctctt
      841 gcccggcgtc aatacgggat aataccgcgc cacatagcag aactttaaaa gtgctcatca
      901 ttggaaaacg ttcttcgggg cgaaaactct caaggatctt accgctgttg agatccagtt
      961 cgatgtaacc cactcgtgca cccaactgat cttcagcatc ttttactttc accagcgttt
     1021 ctgggtgagc aaaaacagga aggcaaaatg ccgcaaaaaa gggaataagg gcgacacgga
     1081 aatgttgaat actcatactc ttcctttttc aatattattg aagcatttat cagggttatt
     1141 gtctcatgag cggatacata tttgaatgta tttagaaaaa taaacaaata ggggttccgc
     1201 gcacgaattg gccagcgctg ccatttttgg ggtgaggccg ttcgcggccg aggggcgcag
     1261 cccctggggg gatgggaggc ccgcgttagc gggccgggag ggttcgagaa gggggggcac
     1321 cccccttcgg cgtgcgcggt cacgcgcaca gggcgcagcc ctggttaaaa acaaggttta
     1381 taaatattgg tttaaaagca ggttaaaaga caggttagcg gtggccgaaa aacgggcgga
     1441 aacccttgca aatgctggat tttctgcctg tggacagccc ctcaaatgtc aataggtgcg
     1501 cccctcatct gtcagcactc tgcccctcaa gtgtcaagga tcgcgcccct catctgtcag
     1561 tagtcgcgcc cctcaagtgt caataccgca gggcacttat ccccaggctt gtccacatca
     1621 tctgtgggaa actcgcgtaa aatcaggcgt tttcgccgat ttgcgaggct ggccagctcc
     1681 acgtcgccgg ccgaaatcga gcctgcccct catctgtcaa cgccgcgccg ggtgagtcgg
     1741 cccctcaagt gtcaacgtcc gcccctcatc tgtcagtgag ggccaagttt tccgcgaggt
     1801 atccacaacg ccggcggccg cggtgtctcg cacacggctt cgacggcgtt tctggcgcgt
     1861 ttgcagggcc atagacggcc gccagcccag cggcgagggc aaccagcccg gtgagcgtcg
     1921 caaaggagat cctgatctga ctgatgggct gcctgtatcg agtggtgatt ttgtgccgag
     1981 ctgccggtcg gggagctgtt ggctggctgg tggcaggata tattgtggtg taaacaaatt
     2041 gacgcttaga caacttaata acacattgcg gacgttttta atgtactggg gtggatgcag
     2101 tgggccccac tctgtgaaga caatgccgaa ttcggatccg gagtgggacc cacggttcaa
     2161 ttattgccaa ttttcagctc caccgtatat ttaaaaaata aaacgataat gctaaaaaaa
     2221 tataaatcgt aacgatcgtt aaatctcaac ggctggatct tatgacgacc gttagaaatt
     2281 gtggttgtcg acgagtcagt aataaacggc gtcaaagtgg ttgcagccgg cacacacgag
     2341 tcgtgtttat caactcaaag cacaaatact tttcctcaac ctaaaaataa ggcaattagc
     2401 caaaaacaac tttgcgtgta aacaacgctc aatacacgtg tcattttatt attagctatt
     2461 gcttcaccgc cttagctttc tcgtgaccta gtcgtcctcg tcttttcttc ttcttcttct
     2521 ataaaacaat acccaaagag ctcttcttct tcacaattca gatttcaatt tctcaaaatc
     2581 ttaaaaactt tctctcaatt ctctctaccg tgatcaaggt aaatttctgt gttccttatt
     2641 ctctcaaaat cttcgatttt gttttcgttc gatcccaatt tcgtatatgt tctttggttt
     2701 agattctgtt aatcttagat cgaagtcgat tttctgggtt tgatcgttag atatcatctt
     2761 aattctcgat tagggtttca tagatatcat ccgatttgtt caaataattt gagttttgtc
     2821 gaataattac tcttcgattt gtgatttcta tctagatctg gtgttagttt ctagtttgtg
     2881 cgatcgaatt tgtcgattaa tctgagtttt tctgattaac aaatgGTGag caagggcgaa
     2941 gagctgttca ccggggtgGT GCCCATCCTG GTCGAGCTGG ACGGCGACGT AAACGGCCAC
     3001 AAGTTCAGCG TGTCCGGCGA GGGCGAGGGC GATGCCACCT ACGGCAAGCT GACCCTGAAG
     3061 TTCATCTGCA CCACCGGCAA GCTGCCCGTG CCCTGGCCCA CCCTCGTGAC CACCCTGACC
     3121 TACGGCGTGC AGTGCTTCAG CCGCTACCCC GACCACATGA AGCAGCACGA CTTCTTCAAG
     3181 TCCGCCATGC CCGAAGGCTA CGTCCAGGAG CGCACCATCT TCTTCAAGGA CGACGGCAAC
     3241 TACAAGACCC GCGCCGAGGT GAAGTTCGAG GGCGACACCC TGGTGAACCG CATCGAGCTG
     3301 AAGGGCATCG ACTTCAAGGA GGACGGCAAC ATCCTGGGGC ACAAGCTGGA GTACAACTAC
     3361 AACAGCCACA ACGTCTATAT CATGGCCGAC AAGCAGAAGA ACGGCATCAA GGTGAACTTC
     3421 AAGATCCGCC ACAACATCGA GGACGGCAGC GTGCAGCTCG CCGACCACTA CCAGCAGAAC
     3481 ACCCCCATCG GCGACGGCCC CGTGCTGCTG CCCGACAACC ACTACCTGAG CACCCAGTCC
     3541 GCCCTGAGCA AAGACCCCAA CGAGAAGCGC GATCACATGG TCCTGCTGGA GTTCGTGACC
     3601 GCCGCCGGGA TCACTCTCGG CATGGACGAG CTGTACAAAG GTagttaact aGCTTgctct
     3661 caagatcaaa ggcttaaaaa gctggggttt tatgaatggg atcaaagttt ctttttttct
     3721 tttatatttg cttctccatt tgtttgtttc atttcccttt ttgttttcgt ttctatgatg
     3781 cacttgtgtg tgacaaactc tctgggtttt tacttacgtc tgcgtttcaa aaaaaaaaac
     3841 cgctttcgtt ttgcgtttta gtcccattgt tttgtagctc tgagtgatcg aattgatgcc
     3901 tctttattcc ttttgttccc tataatttct ttcaaaactc agaagaaaaa ccttgaaact
     3961 ctttgcaatg ttaatataag tattgtataa gatttttatt gatttggtta ttagtcttac
     4021 ttttgctacc tccatcttca cttggaactg atattctgaa tagttaaagc gttacatgtg
     4081 ttccattcac aaatgaactt aaactagcac aaagtcagat attttaagat cgcaccattt
     4141 cgctgcaatt gtcttctgca cgaagtggtt taaactatca gtgtttgaca ggatatattg
     4201 gcgggtaaac ctaagagaaa agagcgttta ttagaataat cggatattta aaagggcgtg
     4261 aaaaggttta tccgttcgtc catttgtatg tgcatgccaa ccacagggtt ccccagatca
     4321 ggcgctggct gctgaacccc cagccggaac tgaccccaca aggccctagc gtttgcaatg
     4381 caccaggtca tcattgaccc aggcgtgttc caccaggccg ctgcctcgca actcttcgca
     4441 ggcttcgccg acctgctcgc gccacttctt cacgcgggtg gaatccgatc cgcacatgag
     4501 gcggaaggtt tccagcttga gcgggtacgg ctcccggtgc gagctgaaat agtcgaacat
     4561 ccgtcgggcc gtcggcgaca gcttgcggta cttctcccat atgaatttcg tgtagtggtc
     4621 gccagcaaac agcacgacga tttcctcgtc gatcaggacc tggcaacggg acgttttctt
     4681 gccacggtcc aggacgcgga agcggtgcag cagcgacacc gattccaggt gcccaacgcg
     4741 gtcggacgtg aagcccatcg ccgtcgcctg taggcgcgac aggcattcct cggccttcgt
     4801 gtaataccgg ccattgatcg accagcccag gtcctggcaa agctcgtaga acgtgaaggt
     4861 gatcggctcg ccgatagggg tgcgcttcgc gtactccaac acctgctgcc acaccagttc
     4921 gtcatcgtcg gcccgcagct cgacgccggt gtaggtgatc ttcacgtcct tgttgacgtg
     4981 gaaaatgacc ttgttttgca gcgcctcgcg cgggattttc ttgttgcgcg tggtgaacag
     5041 ggcagagcgg gccgtgtcgt ttggcatcgc tcgcatcgtg tccggccacg gcgcaatatc
     5101 gaacaaggaa agctgcattt ccttgatctg ctgcttcgtg tgtttcagca acgcggcctg
     5161 cttggcctcg ctgacctgtt ttgccaggtc ctcgccggcg gtttttcgct tcttggtcgt
     5221 catagttcct cgcgtgtcga tggtcatcga cttcgccaaa cctgccgcct cctgttcaag
     5281 acgacgcgaa cgctccacgg cggccgatgg cgcgggcagg gcagggggag ccagttgcac
     5341 gctgtcgcgc tcgatcttgg ccgtagcttg ctggaccatc gagccgacgg actggaaggt
     5401 ttcgcggggc gcacgcatga cggtgcggct tgcgatggtt tcggcatcct cggcggaaaa
     5461 ccccgcgtcg atcagttctt gcctgtatgc cttccggtca aacgtccgat tcattcaccc
     5521 tccttgcggg attgccccga ctcacgccgg ggcaatgtgc ccttattcct gatttgaccc
     5581 gcctggtgcc ttggtgtcca gataatccac cttatcggca atgaagtcgg tcccgtagac
     5641 cgtctggccg tccttctcgt acttggtatt ccgaatcttg ccctgcacga ataccagcga
     5701 ccccttgccc aaatacttgc cgtgggcctc ggcctgagag ccaaaacact tgatgcggaa
     5761 gaagtcggtg cgctcctgct tgtcgccggc atcgttgcgc cacatctagg atctgccagg
     5821 aaccgtaaaa aggccgcgtt gctggcgttt ttccataggc tccgcccccc tgacgagcat
     5881 cacaaaaatc gacgctcaag tcagaggtgg cgaaacccga caggactata aagataccag
     5941 gcgtttcccc ctggaagctc cctcgtgcgc tctcctgttc cgaccctgcc gcttaccgga
     6001 tacctgtccg cctttctccc ttcgggaagc gtggcgcttt ctcatagctc acgctgtagg
     6061 tatctcagtt cggtgtaggt cgttcgctcc aagctgggct gtgtgcacga accccccgtt
     6121 cagcccgacc gctgcgcctt atccggtaac tatcgtcttg agtccaaccc ggtaagacac
     6181 gacttatcgc cactggcagc agccactggt aacaggatta gcagagcgag gtatgtaggc
     6241 ggtgctacag agttcttgaa gtggtggcct aactacggct acactagaag gacagtattt
     6301 ggtatctgcg ctctgctgaa gccagttacc ttcggaaaaa gagttggtag ctcttgatcc
     6361 ggcaaacaaa cca
//
