# Supplementary material for: Systematic Comparison of Plant Promoters in Nicotiana spp. Expression Systems
Source: Int J Mol Sci. 2022 Dec 6;23(23):15441. doi: 10.3390/ijms232315441 (PMC9740895; doi:10.3390/ijms232315441)
Supplement: Supplementary file 1 [file ijms-23-15441-s001.zip › Data S4. Maps of the plasmids used in the study/level 1/Level1-1 pAtUBQ10 - EGFP - tATPase.gb]

LOCUS       Level1-1_|_pAtUBQ10_-_E 6366 bp ds-DNA     circular     21-OCT-2022
DEFINITION  .
FEATURES             Location/Qualifiers
     CDS             complement(289..1146)
                     /label="AP\r"
                     /ApEinfo_revcolor="#b4abac"
                     /ApEinfo_fwdcolor="#b4abac"
     rep_origin      complement(1344..1961)
                     /label="oriV"
                     /ApEinfo_revcolor="#f58a5e"
                     /ApEinfo_fwdcolor="#f58a5e"
     misc_feature    1991..2138
                     /label="TDNA-LB"
                     /ApEinfo_revcolor="#ffef86"
                     /ApEinfo_fwdcolor="#ffef86"
     misc_feature    2194..2971
                     /label="AtUBQ10"
                     /ApEinfo_revcolor="#84b0dc"
                     /ApEinfo_fwdcolor="#84b0dc"
     CDS             2973..3702
                     /label="EGFP"
                     /ApEinfo_revcolor="#84b0dc"
                     /ApEinfo_fwdcolor="#84b0dc"
                     /translation="MVSKGEELFTGVVPILVELDGDVNGHKFSVSGEGEGDATYGKLTLKFICTTGKLPVPWPTLVTTLTYGVQCFSRYPDHMKQHDFFKSAMPEGYVQERTIFFKDDGNYKTRAEVKFEGDTLVNRIELKGIDFKEDGNILGHKLEYNYNSHNVYIMADKQKNGIKVNFKIRHNIEDGSVQLADHYQQNTPIGDGPVLLPDNHYLSTQSALSKDPNEKRDHMVLLEFVTAAGITLGMDELYKGS*L"
     misc_feature    2976..3688
                     /label="EGFP"
                     /ApEinfo_revcolor="#b1ff67"
                     /ApEinfo_fwdcolor="#b1ff67"
     misc_feature    3693..3701
                     /label="stop-plug"
                     /ApEinfo_revcolor="#75c6a9"
                     /ApEinfo_fwdcolor="#75c6a9"
     misc_feature    3706..4179
                     /label="UTR ATPase"
                     /ApEinfo_revcolor="#ffef86"
                     /ApEinfo_fwdcolor="#ffef86"
     misc_feature    complement(4215..4342)
                     /label="RB\short"
                     /ApEinfo_revcolor="#f8d3a9"
                     /ApEinfo_fwdcolor="#f8d3a9"
     misc_feature    complement(4366..5847)
                     /label="RK2\trfa\(no\Esp3I)"
                     /ApEinfo_revcolor="#c7b0e3"
                     /ApEinfo_fwdcolor="#c7b0e3"
     misc_feature    5858..281
                     /label="pUC\ori"
                     /ApEinfo_revcolor="#ff9ccd"
                     /ApEinfo_fwdcolor="#ff9ccd"
     rep_origin      5893..5893
                     /label="ORI"
                     /ApEinfo_revcolor="#b1ff67"
                     /ApEinfo_fwdcolor="#b1ff67"
ORIGIN
        1 agttaccttc ggaaaaagag ttggtagctc ttgatccggc aaacaaacca ccgctggtag
       61 cggtggtttt tttgtttgca agcagcagat tacgcgcaga aaaaaaggat ctcaagaaga
      121 tcctttgatc ttttctacgg ggtctgacgc tcagtggaac gaaaactcac gttaagggat
      181 tttggtcatg agattatcaa aaaggatctt cacctagatc cttttaaatt aaaaatgaag
      241 ttttaaatca atctaaagta tatatgagta aacttggtct gacagttacc aatgcttaat
      301 cagtgaggca cctatctcag cgatctgtct atttcgttca tccatagttg cctgactccc
      361 cgtcgtgtag ataactacga tacgggaggg cttaccatct ggccccagtg ctgcaatgat
      421 accgcgagaa ccacgctcac cggctccaga tttatcagca ataaaccagc cagccggaag
      481 ggccgagcgc agaagtggtc ctgcaacttt atccgcctcc atccagtcta ttaattgttg
      541 ccgggaagct agagtaagta gttcgccagt taatagtttg cgcaacgttg ttgccattgc
      601 tacaggcatc gtggtgtcac gctcgtcgtt tggtatggct tcattcagct ccggttccca
      661 acgatcaagg cgagttacat gatcccccat gttgtgcaaa aaagcggtta gctccttcgg
      721 tcctccgatc gttgtcagaa gtaagttggc cgcagtgtta tcactcatgg ttatggcagc
      781 actgcataat tctcttactg tcatgccatc cgtaagatgc ttttctgtga ctggtgagta
      841 ctcaaccaag tcattctgag aatagtgtat gcggcgaccg agttgctctt gcccggcgtc
      901 aatacgggat aataccgcgc cacatagcag aactttaaaa gtgctcatca ttggaaaacg
      961 ttcttcgggg cgaaaactct caaggatctt accgctgttg agatccagtt cgatgtaacc
     1021 cactcgtgca cccaactgat cttcagcatc ttttactttc accagcgttt ctgggtgagc
     1081 aaaaacagga aggcaaaatg ccgcaaaaaa gggaataagg gcgacacgga aatgttgaat
     1141 actcatactc ttcctttttc aatattattg aagcatttat cagggttatt gtctcatgag
     1201 cggatacata tttgaatgta tttagaaaaa taaacaaata ggggttccgc gcacgaattg
     1261 gccagcgctg ccatttttgg ggtgaggccg ttcgcggccg aggggcgcag cccctggggg
     1321 gatgggaggc ccgcgttagc gggccgggag ggttcgagaa gggggggcac cccccttcgg
     1381 cgtgcgcggt cacgcgcaca gggcgcagcc ctggttaaaa acaaggttta taaatattgg
     1441 tttaaaagca ggttaaaaga caggttagcg gtggccgaaa aacgggcgga aacccttgca
     1501 aatgctggat tttctgcctg tggacagccc ctcaaatgtc aataggtgcg cccctcatct
     1561 gtcagcactc tgcccctcaa gtgtcaagga tcgcgcccct catctgtcag tagtcgcgcc
     1621 cctcaagtgt caataccgca gggcacttat ccccaggctt gtccacatca tctgtgggaa
     1681 actcgcgtaa aatcaggcgt tttcgccgat ttgcgaggct ggccagctcc acgtcgccgg
     1741 ccgaaatcga gcctgcccct catctgtcaa cgccgcgccg ggtgagtcgg cccctcaagt
     1801 gtcaacgtcc gcccctcatc tgtcagtgag ggccaagttt tccgcgaggt atccacaacg
     1861 ccggcggccg cggtgtctcg cacacggctt cgacggcgtt tctggcgcgt ttgcagggcc
     1921 atagacggcc gccagcccag cggcgagggc aaccagcccg gtgagcgtcg caaaggagat
     1981 cctgatctga ctgatgggct gcctgtatcg agtggtgatt ttgtgccgag ctgccggtcg
     2041 gggagctgtt ggctggctgg tggcaggata tattgtggtg taaacaaatt gacgcttaga
     2101 caacttaata acacattgcg gacgttttta atgtactggg gtggatgcag tgggccccac
     2161 tctgtgaaga caatgccgaa ttcggatccg gagtgggacc cacggttcaa ttattgccaa
     2221 ttttcagctc caccgtatat ttaaaaaata aaacgataat gctaaaaaaa tataaatcgt
     2281 aacgatcgtt aaatctcaac ggctggatct tatgacgacc gttagaaatt gtggttgtcg
     2341 acgagtcagt aataaacggc gtcaaagtgg ttgcagccgg cacacacgag tcgtgtttat
     2401 caactcaaag cacaaatact tttcctcaac ctaaaaataa ggcaattagc caaaaacaac
     2461 tttgcgtgta aacaacgctc aatacacgtg tcattttatt attagctatt gcttcaccgc
     2521 cttagctttc tcgtgaccta gtcgtcctcg tcttttcttc ttcttcttct ataaaacaat
     2581 acccaaagag ctcttcttct tcacaattca gatttcaatt tctcaaaatc ttaaaaactt
     2641 tctctcaatt ctctctaccg tgatcaaggt aaatttctgt gttccttatt ctctcaaaat
     2701 cttcgatttt gttttcgttc gatcccaatt tcgtatatgt tctttggttt agattctgtt
     2761 aatcttagat cgaagtcgat tttctgggtt tgatcgttag atatcatctt aattctcgat
     2821 tagggtttca tagatatcat ccgatttgtt caaataattt gagttttgtc gaataattac
     2881 tcttcgattt gtgatttcta tctagatctg gtgttagttt ctagtttgtg cgatcgaatt
     2941 tgtcgattaa tctgagtttt tctgattaac aaatgGTGag caagggcgaa gagctgttca
     3001 ccggggtgGT GCCCATCCTG GTCGAGCTGG ACGGCGACGT AAACGGCCAC AAGTTCAGCG
     3061 TGTCCGGCGA GGGCGAGGGC GATGCCACCT ACGGCAAGCT GACCCTGAAG TTCATCTGCA
     3121 CCACCGGCAA GCTGCCCGTG CCCTGGCCCA CCCTCGTGAC CACCCTGACC TACGGCGTGC
     3181 AGTGCTTCAG CCGCTACCCC GACCACATGA AGCAGCACGA CTTCTTCAAG TCCGCCATGC
     3241 CCGAAGGCTA CGTCCAGGAG CGCACCATCT TCTTCAAGGA CGACGGCAAC TACAAGACCC
     3301 GCGCCGAGGT GAAGTTCGAG GGCGACACCC TGGTGAACCG CATCGAGCTG AAGGGCATCG
     3361 ACTTCAAGGA GGACGGCAAC ATCCTGGGGC ACAAGCTGGA GTACAACTAC AACAGCCACA
     3421 ACGTCTATAT CATGGCCGAC AAGCAGAAGA ACGGCATCAA GGTGAACTTC AAGATCCGCC
     3481 ACAACATCGA GGACGGCAGC GTGCAGCTCG CCGACCACTA CCAGCAGAAC ACCCCCATCG
     3541 GCGACGGCCC CGTGCTGCTG CCCGACAACC ACTACCTGAG CACCCAGTCC GCCCTGAGCA
     3601 AAGACCCCAA CGAGAAGCGC GATCACATGG TCCTGCTGGA GTTCGTGACC GCCGCCGGGA
     3661 TCACTCTCGG CATGGACGAG CTGTACAAAG GTagttaact aGCTTaccgc actgtgtgtg
     3721 gtttctcaag accaagacag ctaaagccta aagtcagaga tctaatatgt gtattgttat
     3781 tcatgacacc acagctgcca cttttggtgt tatgatctgt ttgtagaagt aggaattctt
     3841 ttttttctac ttaataatag cttaaagagc tgtgcaattt ggtctgtatt ttttgtgtat
     3901 tttgcactca ttatttgtga acagtttgag aactatttat tttctaagat ttgtgcacgt
     3961 atgaaccact tttcatctat ataccaccat gtttattctg catctatggg attgagtttg
     4021 aatattcgtt gatcaacaaa gttatatttg gtggatacta cttgaaggtg catatacttt
     4081 gtgctcatat atttagttga tattctggat tttgagctgg acaaattgat caaggtagtc
     4141 taatctggtc tggttactaa taaaactcaa gagatcactg tctcgctgca attgtcttct
     4201 gcacgaagtg gtttaaacta tcagtgtttg acaggatata ttggcgggta aacctaagag
     4261 aaaagagcgt ttattagaat aatcggatat ttaaaagggc gtgaaaaggt ttatccgttc
     4321 gtccatttgt atgtgcatgc caaccacagg gttccccaga tcaggcgctg gctgctgaac
     4381 ccccagccgg aactgacccc acaaggccct agcgtttgca atgcaccagg tcatcattga
     4441 cccaggcgtg ttccaccagg ccgctgcctc gcaactcttc gcaggcttcg ccgacctgct
     4501 cgcgccactt cttcacgcgg gtggaatccg atccgcacat gaggcggaag gtttccagct
     4561 tgagcgggta cggctcccgg tgcgagctga aatagtcgaa catccgtcgg gccgtcggcg
     4621 acagcttgcg gtacttctcc catatgaatt tcgtgtagtg gtcgccagca aacagcacga
     4681 cgatttcctc gtcgatcagg acctggcaac gggacgtttt cttgccacgg tccaggacgc
     4741 ggaagcggtg cagcagcgac accgattcca ggtgcccaac gcggtcggac gtgaagccca
     4801 tcgccgtcgc ctgtaggcgc gacaggcatt cctcggcctt cgtgtaatac cggccattga
     4861 tcgaccagcc caggtcctgg caaagctcgt agaacgtgaa ggtgatcggc tcgccgatag
     4921 gggtgcgctt cgcgtactcc aacacctgct gccacaccag ttcgtcatcg tcggcccgca
     4981 gctcgacgcc ggtgtaggtg atcttcacgt ccttgttgac gtggaaaatg accttgtttt
     5041 gcagcgcctc gcgcgggatt ttcttgttgc gcgtggtgaa cagggcagag cgggccgtgt
     5101 cgtttggcat cgctcgcatc gtgtccggcc acggcgcaat atcgaacaag gaaagctgca
     5161 tttccttgat ctgctgcttc gtgtgtttca gcaacgcggc ctgcttggcc tcgctgacct
     5221 gttttgccag gtcctcgccg gcggtttttc gcttcttggt cgtcatagtt cctcgcgtgt
     5281 cgatggtcat cgacttcgcc aaacctgccg cctcctgttc aagacgacgc gaacgctcca
     5341 cggcggccga tggcgcgggc agggcagggg gagccagttg cacgctgtcg cgctcgatct
     5401 tggccgtagc ttgctggacc atcgagccga cggactggaa ggtttcgcgg ggcgcacgca
     5461 tgacggtgcg gcttgcgatg gtttcggcat cctcggcgga aaaccccgcg tcgatcagtt
     5521 cttgcctgta tgccttccgg tcaaacgtcc gattcattca ccctccttgc gggattgccc
     5581 cgactcacgc cggggcaatg tgcccttatt cctgatttga cccgcctggt gccttggtgt
     5641 ccagataatc caccttatcg gcaatgaagt cggtcccgta gaccgtctgg ccgtccttct
     5701 cgtacttggt attccgaatc ttgccctgca cgaataccag cgaccccttg cccaaatact
     5761 tgccgtgggc ctcggcctga gagccaaaac acttgatgcg gaagaagtcg gtgcgctcct
     5821 gcttgtcgcc ggcatcgttg cgccacatct aggatctgcc aggaaccgta aaaaggccgc
     5881 gttgctggcg tttttccata ggctccgccc ccctgacgag catcacaaaa atcgacgctc
     5941 aagtcagagg tggcgaaacc cgacaggact ataaagatac caggcgtttc cccctggaag
     6001 ctccctcgtg cgctctcctg ttccgaccct gccgcttacc ggatacctgt ccgcctttct
     6061 cccttcggga agcgtggcgc tttctcatag ctcacgctgt aggtatctca gttcggtgta
     6121 ggtcgttcgc tccaagctgg gctgtgtgca cgaacccccc gttcagcccg accgctgcgc
     6181 cttatccggt aactatcgtc ttgagtccaa cccggtaaga cacgacttat cgccactggc
     6241 agcagccact ggtaacagga ttagcagagc gaggtatgta ggcggtgcta cagagttctt
     6301 gaagtggtgg cctaactacg gctacactag aaggacagta tttggtatct gcgctctgct
     6361 gaagcc
//
