# Supplementary material for: Systematic Comparison of Plant Promoters in Nicotiana spp. Expression Systems
Source: Int J Mol Sci. 2022 Dec 6;23(23):15441. doi: 10.3390/ijms232315441 (PMC9740895; doi:10.3390/ijms232315441)
Supplement: Supplementary file 1 [file ijms-23-15441-s001.zip › Data S4. Maps of the plasmids used in the study/level 1/Level1-1 pAtUBQ10 - EGFP - tHSP18.2.gb]

LOCUS       Level1-1_|_pAtUBQ10_-_E 6146 bp ds-DNA     circular     21-OCT-2022
DEFINITION  .
FEATURES             Location/Qualifiers
     rep_origin      complement(819..1436)
                     /label="oriV"
                     /ApEinfo_revcolor="#f58a5e"
                     /ApEinfo_fwdcolor="#f58a5e"
     misc_feature    1466..1613
                     /label="TDNA-LB"
                     /ApEinfo_revcolor="#ffef86"
                     /ApEinfo_fwdcolor="#ffef86"
     misc_feature    1641..1652
                     /label="important"
                     /ApEinfo_revcolor="#9eafd2"
                     /ApEinfo_fwdcolor="#9eafd2"
     misc_feature    1669..2446
                     /label="AtUBQ10"
                     /ApEinfo_revcolor="#84b0dc"
                     /ApEinfo_fwdcolor="#84b0dc"
     CDS             2448..3176
                     /label="EGFP"
                     /ApEinfo_revcolor="#84b0dc"
                     /ApEinfo_fwdcolor="#84b0dc"
                     /translation="MVSKGEELFTGVVPILVELDGDVNGHKFSVSGEGEGDATYGKLTLKFICTTGKLPVPWPTLVTTLTYGVQCFSRYPDHMKQHDFFKSAMPEGYVQERTIFFKDDGNYKTRAEVKFEGDTLVNRIELKGIDFKEDGNILGHKLEYNYNSHNVYIMADKQKNGIKVNFKIRHNIEDGSVQLADHYQQNTPIGDGPVLLPDNHYLSTQSALSKDPNEKRDHMVLLEFVTAAGITLGMDELYKGS*L"
     misc_feature    2451..3163
                     /label="EGFP"
                     /ApEinfo_revcolor="#b1ff67"
                     /ApEinfo_fwdcolor="#b1ff67"
     misc_feature    3168..3176
                     /label="stop-plug"
                     /ApEinfo_revcolor="#75c6a9"
                     /ApEinfo_fwdcolor="#75c6a9"
     misc_feature    3181..3438
                     /label="tHSP18.2"
                     /ApEinfo_revcolor="#c6c9d1"
                     /ApEinfo_fwdcolor="#c6c9d1"
     misc_feature    complement(3470..3597)
                     /label="RB\short"
                     /ApEinfo_revcolor="#f8d3a9"
                     /ApEinfo_fwdcolor="#f8d3a9"
     misc_feature    complement(3621..5102)
                     /label="RK2\trfa\(no\Esp3I)"
                     /ApEinfo_revcolor="#c7b0e3"
                     /ApEinfo_fwdcolor="#c7b0e3"
     misc_feature    5113..5902
                     /label="pUC\ori"
                     /ApEinfo_revcolor="#ff9ccd"
                     /ApEinfo_fwdcolor="#ff9ccd"
     rep_origin      5148..5148
                     /label="ORI"
                     /ApEinfo_revcolor="#b1ff67"
                     /ApEinfo_fwdcolor="#b1ff67"
     CDS             complement(5910..621)
                     /label="AP\r"
                     /ApEinfo_revcolor="#b4abac"
                     /ApEinfo_fwdcolor="#b4abac"
ORIGIN
        1 gtctattaat tgttgccggg aagctagagt aagtagttcg ccagttaata gtttgcgcaa
       61 cgttgttgcc attgctacag gcatcgtggt gtcacgctcg tcgtttggta tggcttcatt
      121 cagctccggt tcccaacgat caaggcgagt tacatgatcc cccatgttgt gcaaaaaagc
      181 ggttagctcc ttcggtcctc cgatcgttgt cagaagtaag ttggccgcag tgttatcact
      241 catggttatg gcagcactgc ataattctct tactgtcatg ccatccgtaa gatgcttttc
      301 tgtgactggt gagtactcaa ccaagtcatt ctgagaatag tgtatgcggc gaccgagttg
      361 ctcttgcccg gcgtcaatac gggataatac cgcgccacat agcagaactt taaaagtgct
      421 catcattgga aaacgttctt cggggcgaaa actctcaagg atcttaccgc tgttgagatc
      481 cagttcgatg taacccactc gtgcacccaa ctgatcttca gcatctttta ctttcaccag
      541 cgtttctggg tgagcaaaaa caggaaggca aaatgccgca aaaaagggaa taagggcgac
      601 acggaaatgt tgaatactca tactcttcct ttttcaatat tattgaagca tttatcaggg
      661 ttattgtctc atgagcggat acatatttga atgtatttag aaaaataaac aaataggggt
      721 tccgcgcacg aattggccag cgctgccatt tttggggtga ggccgttcgc ggccgagggg
      781 cgcagcccct ggggggatgg gaggcccgcg ttagcgggcc gggagggttc gagaaggggg
      841 ggcacccccc ttcggcgtgc gcggtcacgc gcacagggcg cagccctggt taaaaacaag
      901 gtttataaat attggtttaa aagcaggtta aaagacaggt tagcggtggc cgaaaaacgg
      961 gcggaaaccc ttgcaaatgc tggattttct gcctgtggac agcccctcaa atgtcaatag
     1021 gtgcgcccct catctgtcag cactctgccc ctcaagtgtc aaggatcgcg cccctcatct
     1081 gtcagtagtc gcgcccctca agtgtcaata ccgcagggca cttatcccca ggcttgtcca
     1141 catcatctgt gggaaactcg cgtaaaatca ggcgttttcg ccgatttgcg aggctggcca
     1201 gctccacgtc gccggccgaa atcgagcctg cccctcatct gtcaacgccg cgccgggtga
     1261 gtcggcccct caagtgtcaa cgtccgcccc tcatctgtca gtgagggcca agttttccgc
     1321 gaggtatcca caacgccggc ggccgcggtg tctcgcacac ggcttcgacg gcgtttctgg
     1381 cgcgtttgca gggccataga cggccgccag cccagcggcg agggcaacca gcccggtgag
     1441 cgtcgcaaag gagatcctga tctgactgat gggctgcctg tatcgagtgg tgattttgtg
     1501 ccgagctgcc ggtcggggag ctgttggctg gctggtggca ggatatattg tggtgtaaac
     1561 aaattgacgc ttagacaact taataacaca ttgcggacgt ttttaatgta ctggggtgga
     1621 tgcagtgggc cccactctgt gaagacaatg ccgaattcgg atccggagtg ggacccacgg
     1681 ttcaattatt gccaattttc agctccaccg tatatttaaa aaataaaacg ataatgctaa
     1741 aaaaatataa atcgtaacga tcgttaaatc tcaacggctg gatcttatga cgaccgttag
     1801 aaattgtggt tgtcgacgag tcagtaataa acggcgtcaa agtggttgca gccggcacac
     1861 acgagtcgtg tttatcaact caaagcacaa atacttttcc tcaacctaaa aataaggcaa
     1921 ttagccaaaa acaactttgc gtgtaaacaa cgctcaatac acgtgtcatt ttattattag
     1981 ctattgcttc accgccttag ctttctcgtg acctagtcgt cctcgtcttt tcttcttctt
     2041 cttctataaa acaataccca aagagctctt cttcttcaca attcagattt caatttctca
     2101 aaatcttaaa aactttctct caattctctc taccgtgatc aaggtaaatt tctgtgttcc
     2161 ttattctctc aaaatcttcg attttgtttt cgttcgatcc caatttcgta tatgttcttt
     2221 ggtttagatt ctgttaatct tagatcgaag tcgattttct gggtttgatc gttagatatc
     2281 atcttaattc tcgattaggg tttcatagat atcatccgat ttgttcaaat aatttgagtt
     2341 ttgtcgaata attactcttc gatttgtgat ttctatctag atctggtgtt agtttctagt
     2401 ttgtgcgatc gaatttgtcg attaatctga gtttttctga ttaacaaatg GTGagcaagg
     2461 gcgaagagct gttcaccggg gtgGTGCCCA TCCTGGTCGA GCTGGACGGC GACGTAAACG
     2521 GCCACAAGTT CAGCGTGTCC GGCGAGGGCG AGGGCGATGC CACCTACGGC AAGCTGACCC
     2581 TGAAGTTCAT CTGCACCACC GGCAAGCTGC CCGTGCCCTG GCCCACCCTC GTGACCACCC
     2641 TGACCTACGG CGTGCAGTGC TTCAGCCGCT ACCCCGACCA CATGAAGCAG CACGACTTCT
     2701 TCAAGTCCGC CATGCCCGAA GGCTACGTCC AGGAGCGCAC CATCTTCTTC AAGGACGACG
     2761 GCAACTACAA GACCCGCGCC GAGGTGAAGT TCGAGGGCGA CACCCTGGTG AACCGCATCG
     2821 AGCTGAAGGG CATCGACTTC AAGGAGGACG GCAACATCCT GGGGCACAAG CTGGAGTACA
     2881 ACTACAACAG CCACAACGTC TATATCATGG CCGACAAGCA GAAGAACGGC ATCAAGGTGA
     2941 ACTTCAAGAT CCGCCACAAC ATCGAGGACG GCAGCGTGCA GCTCGCCGAC CACTACCAGC
     3001 AGAACACCCC CATCGGCGAC GGCCCCGTGC TGCTGCCCGA CAACCACTAC CTGAGCACCC
     3061 AGTCCGCCCT GAGCAAAGAC CCCAACGAGA AGCGCGATCA CATGGTCCTG CTGGAGTTCG
     3121 TGACCGCCGC CGGGATCACT CTCGGCATGG ACGAGCTGTA CAAAGGTagt taactaGCTT
     3181 TAGGTTAAat atgaagatga agatgaaata tttggtgtgt caaataaaaa gcttgtgtgc
     3241 ttaagtttgt gtttttttct tggcttgttg tgttatgaat ttgtggcttt ttctaatatt
     3301 aaatgaatgt aagatctcat tataatgaat aaacaaatgt ttctataatc cattgtgaat
     3361 gttttgttgg atctcttctg cagcatataa ctactgtatg tgctatggta tggactatgg
     3421 aatatgatta aagataagcg ctgcaattgt cttctgcacg aagtggttta aactatcagt
     3481 gtttgacagg atatattggc gggtaaacct aagagaaaag agcgtttatt agaataatcg
     3541 gatatttaaa agggcgtgaa aaggtttatc cgttcgtcca tttgtatgtg catgccaacc
     3601 acagggttcc ccagatcagg cgctggctgc tgaaccccca gccggaactg accccacaag
     3661 gccctagcgt ttgcaatgca ccaggtcatc attgacccag gcgtgttcca ccaggccgct
     3721 gcctcgcaac tcttcgcagg cttcgccgac ctgctcgcgc cacttcttca cgcgggtgga
     3781 atccgatccg cacatgaggc ggaaggtttc cagcttgagc gggtacggct cccggtgcga
     3841 gctgaaatag tcgaacatcc gtcgggccgt cggcgacagc ttgcggtact tctcccatat
     3901 gaatttcgtg tagtggtcgc cagcaaacag cacgacgatt tcctcgtcga tcaggacctg
     3961 gcaacgggac gttttcttgc cacggtccag gacgcggaag cggtgcagca gcgacaccga
     4021 ttccaggtgc ccaacgcggt cggacgtgaa gcccatcgcc gtcgcctgta ggcgcgacag
     4081 gcattcctcg gccttcgtgt aataccggcc attgatcgac cagcccaggt cctggcaaag
     4141 ctcgtagaac gtgaaggtga tcggctcgcc gataggggtg cgcttcgcgt actccaacac
     4201 ctgctgccac accagttcgt catcgtcggc ccgcagctcg acgccggtgt aggtgatctt
     4261 cacgtccttg ttgacgtgga aaatgacctt gttttgcagc gcctcgcgcg ggattttctt
     4321 gttgcgcgtg gtgaacaggg cagagcgggc cgtgtcgttt ggcatcgctc gcatcgtgtc
     4381 cggccacggc gcaatatcga acaaggaaag ctgcatttcc ttgatctgct gcttcgtgtg
     4441 tttcagcaac gcggcctgct tggcctcgct gacctgtttt gccaggtcct cgccggcggt
     4501 ttttcgcttc ttggtcgtca tagttcctcg cgtgtcgatg gtcatcgact tcgccaaacc
     4561 tgccgcctcc tgttcaagac gacgcgaacg ctccacggcg gccgatggcg cgggcagggc
     4621 agggggagcc agttgcacgc tgtcgcgctc gatcttggcc gtagcttgct ggaccatcga
     4681 gccgacggac tggaaggttt cgcggggcgc acgcatgacg gtgcggcttg cgatggtttc
     4741 ggcatcctcg gcggaaaacc ccgcgtcgat cagttcttgc ctgtatgcct tccggtcaaa
     4801 cgtccgattc attcaccctc cttgcgggat tgccccgact cacgccgggg caatgtgccc
     4861 ttattcctga tttgacccgc ctggtgcctt ggtgtccaga taatccacct tatcggcaat
     4921 gaagtcggtc ccgtagaccg tctggccgtc cttctcgtac ttggtattcc gaatcttgcc
     4981 ctgcacgaat accagcgacc ccttgcccaa atacttgccg tgggcctcgg cctgagagcc
     5041 aaaacacttg atgcggaaga agtcggtgcg ctcctgcttg tcgccggcat cgttgcgcca
     5101 catctaggat ctgccaggaa ccgtaaaaag gccgcgttgc tggcgttttt ccataggctc
     5161 cgcccccctg acgagcatca caaaaatcga cgctcaagtc agaggtggcg aaacccgaca
     5221 ggactataaa gataccaggc gtttccccct ggaagctccc tcgtgcgctc tcctgttccg
     5281 accctgccgc ttaccggata cctgtccgcc tttctccctt cgggaagcgt ggcgctttct
     5341 catagctcac gctgtaggta tctcagttcg gtgtaggtcg ttcgctccaa gctgggctgt
     5401 gtgcacgaac cccccgttca gcccgaccgc tgcgccttat ccggtaacta tcgtcttgag
     5461 tccaacccgg taagacacga cttatcgcca ctggcagcag ccactggtaa caggattagc
     5521 agagcgaggt atgtaggcgg tgctacagag ttcttgaagt ggtggcctaa ctacggctac
     5581 actagaagga cagtatttgg tatctgcgct ctgctgaagc cagttacctt cggaaaaaga
     5641 gttggtagct cttgatccgg caaacaaacc accgctggta gcggtggttt ttttgtttgc
     5701 aagcagcaga ttacgcgcag aaaaaaagga tctcaagaag atcctttgat cttttctacg
     5761 gggtctgacg ctcagtggaa cgaaaactca cgttaaggga ttttggtcat gagattatca
     5821 aaaaggatct tcacctagat ccttttaaat taaaaatgaa gttttaaatc aatctaaagt
     5881 atatatgagt aaacttggtc tgacagttac caatgcttaa tcagtgaggc acctatctca
     5941 gcgatctgtc tatttcgttc atccatagtt gcctgactcc ccgtcgtgta gataactacg
     6001 atacgggagg gcttaccatc tggccccagt gctgcaatga taccgcgaga accacgctca
     6061 ccggctccag atttatcagc aataaaccag ccagccggaa gggccgagcg cagaagtggt
     6121 cctgcaactt tatccgcctc catcca
//
