# Supplementary material for: Systematic Comparison of Plant Promoters in Nicotiana spp. Expression Systems
Source: Int J Mol Sci. 2022 Dec 6;23(23):15441. doi: 10.3390/ijms232315441 (PMC9740895; doi:10.3390/ijms232315441)
Supplement: Supplementary file 1 [file ijms-23-15441-s001.zip › Data S4. Maps of the plasmids used in the study/level 1/Level1-1 pAtUBQ10 - EGFP - tOCS.gb]

LOCUS       Level1-1_|_pAtUBQ10_-_E 6607 bp ds-DNA     circular     21-OCT-2022
DEFINITION  .
FEATURES             Location/Qualifiers
     CDS             complement(291..1148)
                     /label="AP\r"
                     /ApEinfo_revcolor="#b4abac"
                     /ApEinfo_fwdcolor="#b4abac"
     rep_origin      complement(1346..1963)
                     /label="oriV"
                     /ApEinfo_revcolor="#f58a5e"
                     /ApEinfo_fwdcolor="#f58a5e"
     misc_feature    1993..2140
                     /label="TDNA-LB"
                     /ApEinfo_revcolor="#ffef86"
                     /ApEinfo_fwdcolor="#ffef86"
     misc_feature    2196..2973
                     /label="AtUBQ10 promoter"
                     /ApEinfo_revcolor="#c6c9d1"
                     /ApEinfo_fwdcolor="#c6c9d1"
     misc_feature    2975..3690
                     /label="EGFP"
                     /ApEinfo_revcolor="#9eafd2"
                     /ApEinfo_fwdcolor="#9eafd2"
     CDS             2975..3706
                     /label="EGFP"
                     /ApEinfo_revcolor="#84b0dc"
                     /ApEinfo_fwdcolor="#84b0dc"
                     /translation="MVSKGEELFTGVVPILVELDGDVNGHKFSVSGEGEGDATYGKLTLKFICTTGKLPVPWPTLVTTLTYGVQCFSRYPDHMKQHDFFKSAMPEGYVQERTIFFKDDGNYKTRAEVKFEGDTLVNRIELKGIDFKEDGNILGHKLEYNYNSHNVYIMADKQKNGIKVNFKIRHNIEDGSVQLADHYQQNTPIGDGPVLLPDNHYLSTQSALSKDPNEKRDHMVLLEFVTAAGITLGMDELYKGS*LA"
     misc_feature    3695..3703
                     /label="stop-plug"
                     /ApEinfo_revcolor="#75c6a9"
                     /ApEinfo_fwdcolor="#75c6a9"
     terminator      3716..4423
                     /label="OCS terminator"
                     /ApEinfo_revcolor="#ffef86"
                     /ApEinfo_fwdcolor="#ffef86"
     misc_feature    complement(4458..4585)
                     /label="RB\short"
                     /ApEinfo_revcolor="#f8d3a9"
                     /ApEinfo_fwdcolor="#f8d3a9"
     misc_feature    complement(4609..6090)
                     /label="RK2\trfa\(no\Esp3I)"
                     /ApEinfo_revcolor="#c7b0e3"
                     /ApEinfo_fwdcolor="#c7b0e3"
     misc_feature    6101..283
                     /label="pUC\ori"
                     /ApEinfo_revcolor="#ff9ccd"
                     /ApEinfo_fwdcolor="#ff9ccd"
     rep_origin      6136..6136
                     /label="ORI"
                     /ApEinfo_revcolor="#b1ff67"
                     /ApEinfo_fwdcolor="#b1ff67"
ORIGIN
        1 ccagttacct tcggaaaaag agttggtagc tcttgatccg gcaaacaaac caccgctggt
       61 agcggtggtt tttttgtttg caagcagcag attacgcgca gaaaaaaagg atctcaagaa
      121 gatcctttga tcttttctac ggggtctgac gctcagtgga acgaaaactc acgttaaggg
      181 attttggtca tgagattatc aaaaaggatc ttcacctaga tccttttaaa ttaaaaatga
      241 agttttaaat caatctaaag tatatatgag taaacttggt ctgacagtta ccaatgctta
      301 atcagtgagg cacctatctc agcgatctgt ctatttcgtt catccatagt tgcctgactc
      361 cccgtcgtgt agataactac gatacgggag ggcttaccat ctggccccag tgctgcaatg
      421 ataccgcgag aaccacgctc accggctcca gatttatcag caataaacca gccagccgga
      481 agggccgagc gcagaagtgg tcctgcaact ttatccgcct ccatccagtc tattaattgt
      541 tgccgggaag ctagagtaag tagttcgcca gttaatagtt tgcgcaacgt tgttgccatt
      601 gctacaggca tcgtggtgtc acgctcgtcg tttggtatgg cttcattcag ctccggttcc
      661 caacgatcaa ggcgagttac atgatccccc atgttgtgca aaaaagcggt tagctccttc
      721 ggtcctccga tcgttgtcag aagtaagttg gccgcagtgt tatcactcat ggttatggca
      781 gcactgcata attctcttac tgtcatgcca tccgtaagat gcttttctgt gactggtgag
      841 tactcaacca agtcattctg agaatagtgt atgcggcgac cgagttgctc ttgcccggcg
      901 tcaatacggg ataataccgc gccacatagc agaactttaa aagtgctcat cattggaaaa
      961 cgttcttcgg ggcgaaaact ctcaaggatc ttaccgctgt tgagatccag ttcgatgtaa
     1021 cccactcgtg cacccaactg atcttcagca tcttttactt tcaccagcgt ttctgggtga
     1081 gcaaaaacag gaaggcaaaa tgccgcaaaa aagggaataa gggcgacacg gaaatgttga
     1141 atactcatac tcttcctttt tcaatattat tgaagcattt atcagggtta ttgtctcatg
     1201 agcggataca tatttgaatg tatttagaaa aataaacaaa taggggttcc gcgcacgaat
     1261 tggccagcgc tgccattttt ggggtgaggc cgttcgcggc cgaggggcgc agcccctggg
     1321 gggatgggag gcccgcgtta gcgggccggg agggttcgag aagggggggc accccccttc
     1381 ggcgtgcgcg gtcacgcgca cagggcgcag ccctggttaa aaacaaggtt tataaatatt
     1441 ggtttaaaag caggttaaaa gacaggttag cggtggccga aaaacgggcg gaaacccttg
     1501 caaatgctgg attttctgcc tgtggacagc ccctcaaatg tcaataggtg cgcccctcat
     1561 ctgtcagcac tctgcccctc aagtgtcaag gatcgcgccc ctcatctgtc agtagtcgcg
     1621 cccctcaagt gtcaataccg cagggcactt atccccaggc ttgtccacat catctgtggg
     1681 aaactcgcgt aaaatcaggc gttttcgccg atttgcgagg ctggccagct ccacgtcgcc
     1741 ggccgaaatc gagcctgccc ctcatctgtc aacgccgcgc cgggtgagtc ggcccctcaa
     1801 gtgtcaacgt ccgcccctca tctgtcagtg agggccaagt tttccgcgag gtatccacaa
     1861 cgccggcggc cgcggtgtct cgcacacggc ttcgacggcg tttctggcgc gtttgcaggg
     1921 ccatagacgg ccgccagccc agcggcgagg gcaaccagcc cggtgagcgt cgcaaaggag
     1981 atcctgatct gactgatggg ctgcctgtat cgagtggtga ttttgtgccg agctgccggt
     2041 cggggagctg ttggctggct ggtggcagga tatattgtgg tgtaaacaaa ttgacgctta
     2101 gacaacttaa taacacattg cggacgtttt taatgtactg gggtggatgc agtgggcccc
     2161 actctgtgaa gacaatgccg aattcggatc cggagtggga cccacggttc aattattgcc
     2221 aattttcagc tccaccgtat atttaaaaaa taaaacgata atgctaaaaa aatataaatc
     2281 gtaacgatcg ttaaatctca acggctggat cttatgacga ccgttagaaa ttgtggttgt
     2341 cgacgagtca gtaataaacg gcgtcaaagt ggttgcagcc ggcacacacg agtcgtgttt
     2401 atcaactcaa agcacaaata cttttcctca acctaaaaat aaggcaatta gccaaaaaca
     2461 actttgcgtg taaacaacgc tcaatacacg tgtcatttta ttattagcta ttgcttcacc
     2521 gccttagctt tctcgtgacc tagtcgtcct cgtcttttct tcttcttctt ctataaaaca
     2581 atacccaaag agctcttctt cttcacaatt cagatttcaa tttctcaaaa tcttaaaaac
     2641 tttctctcaa ttctctctac cgtgatcaag gtaaatttct gtgttcctta ttctctcaaa
     2701 atcttcgatt ttgttttcgt tcgatcccaa tttcgtatat gttctttggt ttagattctg
     2761 ttaatcttag atcgaagtcg attttctggg tttgatcgtt agatatcatc ttaattctcg
     2821 attagggttt catagatatc atccgatttg ttcaaataat ttgagttttg tcgaataatt
     2881 actcttcgat ttgtgatttc tatctagatc tggtgttagt ttctagtttg tgcgatcgaa
     2941 tttgtcgatt aatctgagtt tttctgatta acaaatgGTG agcaagggcg aagagctgtt
     3001 caccggggtg GTGCCCATCC TGGTCGAGCT GGACGGCGAC GTAAACGGCC ACAAGTTCAG
     3061 CGTGTCCGGC GAGGGCGAGG GCGATGCCAC CTACGGCAAG CTGACCCTGA AGTTCATCTG
     3121 CACCACCGGC AAGCTGCCCG TGCCCTGGCC CACCCTCGTG ACCACCCTGA CCTACGGCGT
     3181 GCAGTGCTTC AGCCGCTACC CCGACCACAT GAAGCAGCAC GACTTCTTCA AGTCCGCCAT
     3241 GCCCGAAGGC TACGTCCAGG AGCGCACCAT CTTCTTCAAG GACGACGGCA ACTACAAGAC
     3301 CCGCGCCGAG GTGAAGTTCG AGGGCGACAC CCTGGTGAAC CGCATCGAGC TGAAGGGCAT
     3361 CGACTTCAAG GAGGACGGCA ACATCCTGGG GCACAAGCTG GAGTACAACT ACAACAGCCA
     3421 CAACGTCTAT ATCATGGCCG ACAAGCAGAA GAACGGCATC AAGGTGAACT TCAAGATCCG
     3481 CCACAACATC GAGGACGGCA GCGTGCAGCT CGCCGACCAC TACCAGCAGA ACACCCCCAT
     3541 CGGCGACGGC CCCGTGCTGC TGCCCGACAA CCACTACCTG AGCACCCAGT CCGCCCTGAG
     3601 CAAAGACCCC AACGAGAAGC GCGATCACAT GGTCCTGCTG GAGTTCGTGA CCGCCGCCGG
     3661 GATCACTCTC GGCATGGACG AGCTGTACAA AGGTagttaa ctaGCTTAAT AGgtcctgct
     3721 ttaatgagat atgcgagaag cctatgatcg catgatattt gctttcaatt ctgttgtgca
     3781 cgttgtaaaa aacctgagca tgtgtagctc agatccttac cgccggtttc ggttcattct
     3841 aatgaatata tcacccgtta ctatcgtatt tttatgaata atattctccg ttcaatttac
     3901 tgattgtacc ctactactta tatgtacaat attaaaatga aaacaatata ttgtgctgaa
     3961 taggtttata gcgacatcta tgatagagcg ccacaataac aaacaattgc gttttattat
     4021 tacaaatcca attttaaaaa aagcggcaga accggtcaaa cctaaaagac tgattacata
     4081 aatcttattc aaatttcaaa agtgccccag gggctagtat ctacgacaca ccgagcggcg
     4141 aactaataac gctcactgaa gggaactccg gttccccgcc ggcgcgcatg ggtgagattc
     4201 cttgaagttg agtattggcc gtccgctcta ccgaaagtta cgggcaccat tcaacccggt
     4261 ccagcacggc ggccgggtaa ccgacttgct gccccgagaa ttatgcagca tttttttggt
     4321 gtatgtgggc cccaaatgaa gtgcaggtca aaccttgaca gtgacgacaa atcgttgggc
     4381 gggtccaggg cgaattttgc gacaacatgt cgaggctcag caggaccgct gcaattgtct
     4441 tctgcacgaa gtggtttaaa ctatcagtgt ttgacaggat atattggcgg gtaaacctaa
     4501 gagaaaagag cgtttattag aataatcgga tatttaaaag ggcgtgaaaa ggtttatccg
     4561 ttcgtccatt tgtatgtgca tgccaaccac agggttcccc agatcaggcg ctggctgctg
     4621 aacccccagc cggaactgac cccacaaggc cctagcgttt gcaatgcacc aggtcatcat
     4681 tgacccaggc gtgttccacc aggccgctgc ctcgcaactc ttcgcaggct tcgccgacct
     4741 gctcgcgcca cttcttcacg cgggtggaat ccgatccgca catgaggcgg aaggtttcca
     4801 gcttgagcgg gtacggctcc cggtgcgagc tgaaatagtc gaacatccgt cgggccgtcg
     4861 gcgacagctt gcggtacttc tcccatatga atttcgtgta gtggtcgcca gcaaacagca
     4921 cgacgatttc ctcgtcgatc aggacctggc aacgggacgt tttcttgcca cggtccagga
     4981 cgcggaagcg gtgcagcagc gacaccgatt ccaggtgccc aacgcggtcg gacgtgaagc
     5041 ccatcgccgt cgcctgtagg cgcgacaggc attcctcggc cttcgtgtaa taccggccat
     5101 tgatcgacca gcccaggtcc tggcaaagct cgtagaacgt gaaggtgatc ggctcgccga
     5161 taggggtgcg cttcgcgtac tccaacacct gctgccacac cagttcgtca tcgtcggccc
     5221 gcagctcgac gccggtgtag gtgatcttca cgtccttgtt gacgtggaaa atgaccttgt
     5281 tttgcagcgc ctcgcgcggg attttcttgt tgcgcgtggt gaacagggca gagcgggccg
     5341 tgtcgtttgg catcgctcgc atcgtgtccg gccacggcgc aatatcgaac aaggaaagct
     5401 gcatttcctt gatctgctgc ttcgtgtgtt tcagcaacgc ggcctgcttg gcctcgctga
     5461 cctgttttgc caggtcctcg ccggcggttt ttcgcttctt ggtcgtcata gttcctcgcg
     5521 tgtcgatggt catcgacttc gccaaacctg ccgcctcctg ttcaagacga cgcgaacgct
     5581 ccacggcggc cgatggcgcg ggcagggcag ggggagccag ttgcacgctg tcgcgctcga
     5641 tcttggccgt agcttgctgg accatcgagc cgacggactg gaaggtttcg cggggcgcac
     5701 gcatgacggt gcggcttgcg atggtttcgg catcctcggc ggaaaacccc gcgtcgatca
     5761 gttcttgcct gtatgccttc cggtcaaacg tccgattcat tcaccctcct tgcgggattg
     5821 ccccgactca cgccggggca atgtgccctt attcctgatt tgacccgcct ggtgccttgg
     5881 tgtccagata atccacctta tcggcaatga agtcggtccc gtagaccgtc tggccgtcct
     5941 tctcgtactt ggtattccga atcttgccct gcacgaatac cagcgacccc ttgcccaaat
     6001 acttgccgtg ggcctcggcc tgagagccaa aacacttgat gcggaagaag tcggtgcgct
     6061 cctgcttgtc gccggcatcg ttgcgccaca tctaggatct gccaggaacc gtaaaaaggc
     6121 cgcgttgctg gcgtttttcc ataggctccg cccccctgac gagcatcaca aaaatcgacg
     6181 ctcaagtcag aggtggcgaa acccgacagg actataaaga taccaggcgt ttccccctgg
     6241 aagctccctc gtgcgctctc ctgttccgac cctgccgctt accggatacc tgtccgcctt
     6301 tctcccttcg ggaagcgtgg cgctttctca tagctcacgc tgtaggtatc tcagttcggt
     6361 gtaggtcgtt cgctccaagc tgggctgtgt gcacgaaccc cccgttcagc ccgaccgctg
     6421 cgccttatcc ggtaactatc gtcttgagtc caacccggta agacacgact tatcgccact
     6481 ggcagcagcc actggtaaca ggattagcag agcgaggtat gtaggcggtg ctacagagtt
     6541 cttgaagtgg tggcctaact acggctacac tagaaggaca gtatttggta tctgcgctct
     6601 gctgaag
//
