# Supplementary material for: Systematic Comparison of Plant Promoters in Nicotiana spp. Expression Systems
Source: Int J Mol Sci. 2022 Dec 6;23(23):15441. doi: 10.3390/ijms232315441 (PMC9740895; doi:10.3390/ijms232315441)
Supplement: Supplementary file 1 [file ijms-23-15441-s001.zip › Data S4. Maps of the plasmids used in the study/level 1/Level1-1 pAtUBQ10 - EGFP - tRBCS3C.gb]

LOCUS       Level1-1_|_pAtUBQ10_-_E 6167 bp ds-DNA     circular     21-OCT-2022
DEFINITION  .
FEATURES             Location/Qualifiers
     CDS             complement(276..1133)
                     /label="AP\r"
                     /ApEinfo_revcolor="#b4abac"
                     /ApEinfo_fwdcolor="#b4abac"
     rep_origin      complement(1331..1948)
                     /label="oriV"
                     /ApEinfo_revcolor="#f58a5e"
                     /ApEinfo_fwdcolor="#f58a5e"
     misc_feature    1978..2125
                     /label="TDNA-LB"
                     /ApEinfo_revcolor="#ffef86"
                     /ApEinfo_fwdcolor="#ffef86"
     misc_feature    2181..2958
                     /label="AtUBQ10"
                     /ApEinfo_revcolor="#84b0dc"
                     /ApEinfo_fwdcolor="#84b0dc"
     CDS             2960..3689
                     /label="EGFP"
                     /ApEinfo_revcolor="#84b0dc"
                     /ApEinfo_fwdcolor="#84b0dc"
                     /translation="MVSKGEELFTGVVPILVELDGDVNGHKFSVSGEGEGDATYGKLTLKFICTTGKLPVPWPTLVTTLTYGVQCFSRYPDHMKQHDFFKSAMPEGYVQERTIFFKDDGNYKTRAEVKFEGDTLVNRIELKGIDFKEDGNILGHKLEYNYNSHNVYIMADKQKNGIKVNFKIRHNIEDGSVQLADHYQQNTPIGDGPVLLPDNHYLSTQSALSKDPNEKRDHMVLLEFVTAAGITLGMDELYKGS*L"
     misc_feature    2963..3675
                     /label="EGFP"
                     /ApEinfo_revcolor="#b1ff67"
                     /ApEinfo_fwdcolor="#b1ff67"
     misc_feature    3680..3688
                     /label="stop-plug"
                     /ApEinfo_revcolor="#75c6a9"
                     /ApEinfo_fwdcolor="#75c6a9"
     misc_feature    3693..3971
                     /label="RbcS3C"
                     /ApEinfo_revcolor="#f8d3a9"
                     /ApEinfo_fwdcolor="#f8d3a9"
     misc_feature    complement(4003..4130)
                     /label="RB\short"
                     /ApEinfo_revcolor="#f8d3a9"
                     /ApEinfo_fwdcolor="#f8d3a9"
     misc_feature    complement(4154..5635)
                     /label="RK2\trfa\(no\Esp3I)"
                     /ApEinfo_revcolor="#c7b0e3"
                     /ApEinfo_fwdcolor="#c7b0e3"
     misc_feature    5646..268
                     /label="pUC\ori"
                     /ApEinfo_revcolor="#ff9ccd"
                     /ApEinfo_fwdcolor="#ff9ccd"
     rep_origin      5681..5681
                     /label="ORI"
                     /ApEinfo_revcolor="#b1ff67"
                     /ApEinfo_fwdcolor="#b1ff67"
ORIGIN
        1 aaaagagttg gtagctcttg atccggcaaa caaaccaccg ctggtagcgg tggttttttt
       61 gtttgcaagc agcagattac gcgcagaaaa aaaggatctc aagaagatcc tttgatcttt
      121 tctacggggt ctgacgctca gtggaacgaa aactcacgtt aagggatttt ggtcatgaga
      181 ttatcaaaaa ggatcttcac ctagatcctt ttaaattaaa aatgaagttt taaatcaatc
      241 taaagtatat atgagtaaac ttggtctgac agttaccaat gcttaatcag tgaggcacct
      301 atctcagcga tctgtctatt tcgttcatcc atagttgcct gactccccgt cgtgtagata
      361 actacgatac gggagggctt accatctggc cccagtgctg caatgatacc gcgagaacca
      421 cgctcaccgg ctccagattt atcagcaata aaccagccag ccggaagggc cgagcgcaga
      481 agtggtcctg caactttatc cgcctccatc cagtctatta attgttgccg ggaagctaga
      541 gtaagtagtt cgccagttaa tagtttgcgc aacgttgttg ccattgctac aggcatcgtg
      601 gtgtcacgct cgtcgtttgg tatggcttca ttcagctccg gttcccaacg atcaaggcga
      661 gttacatgat cccccatgtt gtgcaaaaaa gcggttagct ccttcggtcc tccgatcgtt
      721 gtcagaagta agttggccgc agtgttatca ctcatggtta tggcagcact gcataattct
      781 cttactgtca tgccatccgt aagatgcttt tctgtgactg gtgagtactc aaccaagtca
      841 ttctgagaat agtgtatgcg gcgaccgagt tgctcttgcc cggcgtcaat acgggataat
      901 accgcgccac atagcagaac tttaaaagtg ctcatcattg gaaaacgttc ttcggggcga
      961 aaactctcaa ggatcttacc gctgttgaga tccagttcga tgtaacccac tcgtgcaccc
     1021 aactgatctt cagcatcttt tactttcacc agcgtttctg ggtgagcaaa aacaggaagg
     1081 caaaatgccg caaaaaaggg aataagggcg acacggaaat gttgaatact catactcttc
     1141 ctttttcaat attattgaag catttatcag ggttattgtc tcatgagcgg atacatattt
     1201 gaatgtattt agaaaaataa acaaataggg gttccgcgca cgaattggcc agcgctgcca
     1261 tttttggggt gaggccgttc gcggccgagg ggcgcagccc ctggggggat gggaggcccg
     1321 cgttagcggg ccgggagggt tcgagaaggg ggggcacccc ccttcggcgt gcgcggtcac
     1381 gcgcacaggg cgcagccctg gttaaaaaca aggtttataa atattggttt aaaagcaggt
     1441 taaaagacag gttagcggtg gccgaaaaac gggcggaaac ccttgcaaat gctggatttt
     1501 ctgcctgtgg acagcccctc aaatgtcaat aggtgcgccc ctcatctgtc agcactctgc
     1561 ccctcaagtg tcaaggatcg cgcccctcat ctgtcagtag tcgcgcccct caagtgtcaa
     1621 taccgcaggg cacttatccc caggcttgtc cacatcatct gtgggaaact cgcgtaaaat
     1681 caggcgtttt cgccgatttg cgaggctggc cagctccacg tcgccggccg aaatcgagcc
     1741 tgcccctcat ctgtcaacgc cgcgccgggt gagtcggccc ctcaagtgtc aacgtccgcc
     1801 cctcatctgt cagtgagggc caagttttcc gcgaggtatc cacaacgccg gcggccgcgg
     1861 tgtctcgcac acggcttcga cggcgtttct ggcgcgtttg cagggccata gacggccgcc
     1921 agcccagcgg cgagggcaac cagcccggtg agcgtcgcaa aggagatcct gatctgactg
     1981 atgggctgcc tgtatcgagt ggtgattttg tgccgagctg ccggtcgggg agctgttggc
     2041 tggctggtgg caggatatat tgtggtgtaa acaaattgac gcttagacaa cttaataaca
     2101 cattgcggac gtttttaatg tactggggtg gatgcagtgg gccccactct gtgaagacaa
     2161 tgccgaattc ggatccggag tgggacccac ggttcaatta ttgccaattt tcagctccac
     2221 cgtatattta aaaaataaaa cgataatgct aaaaaaatat aaatcgtaac gatcgttaaa
     2281 tctcaacggc tggatcttat gacgaccgtt agaaattgtg gttgtcgacg agtcagtaat
     2341 aaacggcgtc aaagtggttg cagccggcac acacgagtcg tgtttatcaa ctcaaagcac
     2401 aaatactttt cctcaaccta aaaataaggc aattagccaa aaacaacttt gcgtgtaaac
     2461 aacgctcaat acacgtgtca ttttattatt agctattgct tcaccgcctt agctttctcg
     2521 tgacctagtc gtcctcgtct tttcttcttc ttcttctata aaacaatacc caaagagctc
     2581 ttcttcttca caattcagat ttcaatttct caaaatctta aaaactttct ctcaattctc
     2641 tctaccgtga tcaaggtaaa tttctgtgtt ccttattctc tcaaaatctt cgattttgtt
     2701 ttcgttcgat cccaatttcg tatatgttct ttggtttaga ttctgttaat cttagatcga
     2761 agtcgatttt ctgggtttga tcgttagata tcatcttaat tctcgattag ggtttcatag
     2821 atatcatccg atttgttcaa ataatttgag ttttgtcgaa taattactct tcgatttgtg
     2881 atttctatct agatctggtg ttagtttcta gtttgtgcga tcgaatttgt cgattaatct
     2941 gagtttttct gattaacaaa tgGTGagcaa gggcgaagag ctgttcaccg gggtgGTGCC
     3001 CATCCTGGTC GAGCTGGACG GCGACGTAAA CGGCCACAAG TTCAGCGTGT CCGGCGAGGG
     3061 CGAGGGCGAT GCCACCTACG GCAAGCTGAC CCTGAAGTTC ATCTGCACCA CCGGCAAGCT
     3121 GCCCGTGCCC TGGCCCACCC TCGTGACCAC CCTGACCTAC GGCGTGCAGT GCTTCAGCCG
     3181 CTACCCCGAC CACATGAAGC AGCACGACTT CTTCAAGTCC GCCATGCCCG AAGGCTACGT
     3241 CCAGGAGCGC ACCATCTTCT TCAAGGACGA CGGCAACTAC AAGACCCGCG CCGAGGTGAA
     3301 GTTCGAGGGC GACACCCTGG TGAACCGCAT CGAGCTGAAG GGCATCGACT TCAAGGAGGA
     3361 CGGCAACATC CTGGGGCACA AGCTGGAGTA CAACTACAAC AGCCACAACG TCTATATCAT
     3421 GGCCGACAAG CAGAAGAACG GCATCAAGGT GAACTTCAAG ATCCGCCACA ACATCGAGGA
     3481 CGGCAGCGTG CAGCTCGCCG ACCACTACCA GCAGAACACC CCCATCGGCG ACGGCCCCGT
     3541 GCTGCTGCCC GACAACCACT ACCTGAGCAC CCAGTCCGCC CTGAGCAAAG ACCCCAACGA
     3601 GAAGCGCGAT CACATGGTCC TGCTGGAGTT CGTGACCGCC GCCGGGATCA CTCTCGGCAT
     3661 GGACGAGCTG TACAAAGGTa gttaactaGC TTatatgtca acagtgagaa actgttcgca
     3721 ttttccgttt tgcttctttc tttctattca atgtatgttg ttggattcca gttgaattta
     3781 ttatgagaac taataataat agtaataatc atttgtttct ttactaattt gcattttcac
     3841 atatgatttc tggtgcatat cataattttc attccaccaa tattaatttc ccccattcaa
     3901 gttacttatg aaatagaaat cctcttctcc gactacttta tttgtccgaa agtcttgtgg
     3961 ctgctatata acgctgcaat tgtcttctgc acgaagtggt ttaaactatc agtgtttgac
     4021 aggatatatt ggcgggtaaa cctaagagaa aagagcgttt attagaataa tcggatattt
     4081 aaaagggcgt gaaaaggttt atccgttcgt ccatttgtat gtgcatgcca accacagggt
     4141 tccccagatc aggcgctggc tgctgaaccc ccagccggaa ctgaccccac aaggccctag
     4201 cgtttgcaat gcaccaggtc atcattgacc caggcgtgtt ccaccaggcc gctgcctcgc
     4261 aactcttcgc aggcttcgcc gacctgctcg cgccacttct tcacgcgggt ggaatccgat
     4321 ccgcacatga ggcggaaggt ttccagcttg agcgggtacg gctcccggtg cgagctgaaa
     4381 tagtcgaaca tccgtcgggc cgtcggcgac agcttgcggt acttctccca tatgaatttc
     4441 gtgtagtggt cgccagcaaa cagcacgacg atttcctcgt cgatcaggac ctggcaacgg
     4501 gacgttttct tgccacggtc caggacgcgg aagcggtgca gcagcgacac cgattccagg
     4561 tgcccaacgc ggtcggacgt gaagcccatc gccgtcgcct gtaggcgcga caggcattcc
     4621 tcggccttcg tgtaataccg gccattgatc gaccagccca ggtcctggca aagctcgtag
     4681 aacgtgaagg tgatcggctc gccgataggg gtgcgcttcg cgtactccaa cacctgctgc
     4741 cacaccagtt cgtcatcgtc ggcccgcagc tcgacgccgg tgtaggtgat cttcacgtcc
     4801 ttgttgacgt ggaaaatgac cttgttttgc agcgcctcgc gcgggatttt cttgttgcgc
     4861 gtggtgaaca gggcagagcg ggccgtgtcg tttggcatcg ctcgcatcgt gtccggccac
     4921 ggcgcaatat cgaacaagga aagctgcatt tccttgatct gctgcttcgt gtgtttcagc
     4981 aacgcggcct gcttggcctc gctgacctgt tttgccaggt cctcgccggc ggtttttcgc
     5041 ttcttggtcg tcatagttcc tcgcgtgtcg atggtcatcg acttcgccaa acctgccgcc
     5101 tcctgttcaa gacgacgcga acgctccacg gcggccgatg gcgcgggcag ggcaggggga
     5161 gccagttgca cgctgtcgcg ctcgatcttg gccgtagctt gctggaccat cgagccgacg
     5221 gactggaagg tttcgcgggg cgcacgcatg acggtgcggc ttgcgatggt ttcggcatcc
     5281 tcggcggaaa accccgcgtc gatcagttct tgcctgtatg ccttccggtc aaacgtccga
     5341 ttcattcacc ctccttgcgg gattgccccg actcacgccg gggcaatgtg cccttattcc
     5401 tgatttgacc cgcctggtgc cttggtgtcc agataatcca ccttatcggc aatgaagtcg
     5461 gtcccgtaga ccgtctggcc gtccttctcg tacttggtat tccgaatctt gccctgcacg
     5521 aataccagcg accccttgcc caaatacttg ccgtgggcct cggcctgaga gccaaaacac
     5581 ttgatgcgga agaagtcggt gcgctcctgc ttgtcgccgg catcgttgcg ccacatctag
     5641 gatctgccag gaaccgtaaa aaggccgcgt tgctggcgtt tttccatagg ctccgccccc
     5701 ctgacgagca tcacaaaaat cgacgctcaa gtcagaggtg gcgaaacccg acaggactat
     5761 aaagatacca ggcgtttccc cctggaagct ccctcgtgcg ctctcctgtt ccgaccctgc
     5821 cgcttaccgg atacctgtcc gcctttctcc cttcgggaag cgtggcgctt tctcatagct
     5881 cacgctgtag gtatctcagt tcggtgtagg tcgttcgctc caagctgggc tgtgtgcacg
     5941 aaccccccgt tcagcccgac cgctgcgcct tatccggtaa ctatcgtctt gagtccaacc
     6001 cggtaagaca cgacttatcg ccactggcag cagccactgg taacaggatt agcagagcga
     6061 ggtatgtagg cggtgctaca gagttcttga agtggtggcc taactacggc tacactagaa
     6121 ggacagtatt tggtatctgc gctctgctga agccagttac cttcgga
//
