# Supplementary material for: Systematic Comparison of Plant Promoters in Nicotiana spp. Expression Systems
Source: Int J Mol Sci. 2022 Dec 6;23(23):15441. doi: 10.3390/ijms232315441 (PMC9740895; doi:10.3390/ijms232315441)
Supplement: Supplementary file 1 [file ijms-23-15441-s001.zip › Data S4. Maps of the plasmids used in the study/level 1/Level1-1 pdel5_MtHP - EGFP - tAct2.gb]

LOCUS       Level1-1_|_pdel5_MtHP_- 6717 bp ds-DNA     circular     24-NOV-2022
DEFINITION  .
FEATURES             Location/Qualifiers
     CDS             complement(133..990)
                     /label="AP\r"
                     /ApEinfo_revcolor="#b4abac"
                     /ApEinfo_fwdcolor="#b4abac"
     rep_origin      complement(1188..1805)
                     /label="oriV"
                     /ApEinfo_revcolor="#f58a5e"
                     /ApEinfo_fwdcolor="#f58a5e"
     misc_feature    1835..1982
                     /label="TDNA-LB"
                     /ApEinfo_revcolor="#ffef86"
                     /ApEinfo_fwdcolor="#ffef86"
     promoter        2038..3159
                     /label="del5_MtHP"
                     /ApEinfo_revcolor="#ff9ccd"
                     /ApEinfo_fwdcolor="#ff9ccd"
     CDS             3161..3889
                     /label="EGFP"
                     /ApEinfo_revcolor="#84b0dc"
                     /ApEinfo_fwdcolor="#84b0dc"
                     /translation="MVSKGEELFTGVVPILVELDGDVNGHKFSVSGEGEGDATYGKLTLKFICTTGKLPVPWPTLVTTLTYGVQCFSRYPDHMKQHDFFKSAMPEGYVQERTIFFKDDGNYKTRAEVKFEGDTLVNRIELKGIDFKEDGNILGHKLEYNYNSHNVYIMADKQKNGIKVNFKIRHNIEDGSVQLADHYQQNTPIGDGPVLLPDNHYLSTQSALSKDPNEKRDHMVLLEFVTAAGITLGMDELYKGS*L"
     misc_feature    3164..3876
                     /label="EGFP"
                     /ApEinfo_revcolor="#b1ff67"
                     /ApEinfo_fwdcolor="#b1ff67"
     misc_feature    3881..3889
                     /label="stop-plug"
                     /ApEinfo_revcolor="#75c6a9"
                     /ApEinfo_fwdcolor="#75c6a9"
     misc_feature    3894..4378
                     /label="act2T"
                     /ApEinfo_revcolor="#b4abac"
                     /ApEinfo_fwdcolor="#b4abac"
     misc_feature    complement(4410..4537)
                     /label="RB\short"
                     /ApEinfo_revcolor="#f8d3a9"
                     /ApEinfo_fwdcolor="#f8d3a9"
     misc_feature    complement(4561..6042)
                     /label="RK2\trfa\(no\Esp3I)"
                     /ApEinfo_revcolor="#c7b0e3"
                     /ApEinfo_fwdcolor="#c7b0e3"
     misc_feature    6053..125
                     /label="pUC\ori"
                     /ApEinfo_revcolor="#ff9ccd"
                     /ApEinfo_fwdcolor="#ff9ccd"
     rep_origin      6088..6088
                     /label="ORI"
                     /ApEinfo_revcolor="#b1ff67"
                     /ApEinfo_fwdcolor="#b1ff67"
ORIGIN
        1 gaacgaaaac tcacgttaag ggattttggt catgagatta tcaaaaagga tcttcaccta
       61 gatcctttta aattaaaaat gaagttttaa atcaatctaa agtatatatg agtaaacttg
      121 gtctgacagt taccaatgct taatcagtga ggcacctatc tcagcgatct gtctatttcg
      181 ttcatccata gttgcctgac tccccgtcgt gtagataact acgatacggg agggcttacc
      241 atctggcccc agtgctgcaa tgataccgcg agaaccacgc tcaccggctc cagatttatc
      301 agcaataaac cagccagccg gaagggccga gcgcagaagt ggtcctgcaa ctttatccgc
      361 ctccatccag tctattaatt gttgccggga agctagagta agtagttcgc cagttaatag
      421 tttgcgcaac gttgttgcca ttgctacagg catcgtggtg tcacgctcgt cgtttggtat
      481 ggcttcattc agctccggtt cccaacgatc aaggcgagtt acatgatccc ccatgttgtg
      541 caaaaaagcg gttagctcct tcggtcctcc gatcgttgtc agaagtaagt tggccgcagt
      601 gttatcactc atggttatgg cagcactgca taattctctt actgtcatgc catccgtaag
      661 atgcttttct gtgactggtg agtactcaac caagtcattc tgagaatagt gtatgcggcg
      721 accgagttgc tcttgcccgg cgtcaatacg ggataatacc gcgccacata gcagaacttt
      781 aaaagtgctc atcattggaa aacgttcttc ggggcgaaaa ctctcaagga tcttaccgct
      841 gttgagatcc agttcgatgt aacccactcg tgcacccaac tgatcttcag catcttttac
      901 tttcaccagc gtttctgggt gagcaaaaac aggaaggcaa aatgccgcaa aaaagggaat
      961 aagggcgaca cggaaatgtt gaatactcat actcttcctt tttcaatatt attgaagcat
     1021 ttatcagggt tattgtctca tgagcggata catatttgaa tgtatttaga aaaataaaca
     1081 aataggggtt ccgcgcacga attggccagc gctgccattt ttggggtgag gccgttcgcg
     1141 gccgaggggc gcagcccctg gggggatggg aggcccgcgt tagcgggccg ggagggttcg
     1201 agaagggggg gcacccccct tcggcgtgcg cggtcacgcg cacagggcgc agccctggtt
     1261 aaaaacaagg tttataaata ttggtttaaa agcaggttaa aagacaggtt agcggtggcc
     1321 gaaaaacggg cggaaaccct tgcaaatgct ggattttctg cctgtggaca gcccctcaaa
     1381 tgtcaatagg tgcgcccctc atctgtcagc actctgcccc tcaagtgtca aggatcgcgc
     1441 ccctcatctg tcagtagtcg cgcccctcaa gtgtcaatac cgcagggcac ttatccccag
     1501 gcttgtccac atcatctgtg ggaaactcgc gtaaaatcag gcgttttcgc cgatttgcga
     1561 ggctggccag ctccacgtcg ccggccgaaa tcgagcctgc ccctcatctg tcaacgccgc
     1621 gccgggtgag tcggcccctc aagtgtcaac gtccgcccct catctgtcag tgagggccaa
     1681 gttttccgcg aggtatccac aacgccggcg gccgcggtgt ctcgcacacg gcttcgacgg
     1741 cgtttctggc gcgtttgcag ggccatagac ggccgccagc ccagcggcga gggcaaccag
     1801 cccggtgagc gtcgcaaagg agatcctgat ctgactgatg ggctgcctgt atcgagtggt
     1861 gattttgtgc cgagctgccg gtcggggagc tgttggctgg ctggtggcag gatatattgt
     1921 ggtgtaaaca aattgacgct tagacaactt aataacacat tgcggacgtt tttaatgtac
     1981 tggggtggat gcagtgggcc ccactctgtg aagacaatgc cgaattcgga tccggagCTC
     2041 CTTTAGATTG AGTCCATATA AGATGTCCCG TAAGTTTAAA TATAAAAATC ATGGTTTGGC
     2101 TCTCTCTATC GGGAAACCAA ATATGTAAAA TTGATTTTGC CATATTTGTC CGATGCTTAT
     2161 TGAAATTGAT TTTTATCTCT ATAATTATAT AACTTGAAGT TAGAACTTAG AACTGCAGCT
     2221 TTTAATTTTT AATATGATTT TTATACTCAA ATTTAGCGTT CAAGGCACGC GGACATGAAT
     2281 ATATTTAAAT ATAACTAATT CACATTTAAC CCATTTTTAA CTAAATCATT TTATTTGAAA
     2341 AAAAATTTGT TGGCAAAACT AAACATGCAC TAAACCAAGT TGTTTGGCCT CCGGTGGAAA
     2401 GGAGCTCTTT CCAAGGATGT ATCCGGAAAA TACCGGACTC GATTCACAGA GGGAACAACG
     2461 CTTGACCAAT TTGCATGAGC CAGATTAGTC ACCAACCTTT GGTGGGTCGA AAACTGGTGC
     2521 AAAAGCCAAA AAATCCATTA AAAAAACTAA ACACGCACTA AATATTTCCA ACTAAAGTAT
     2581 TAGTATTATT TTAAAAAAAA ACAAAAACTA TATTTAAAAC AAATAGTAGT ATTATTTAGT
     2641 CCGGATTCTA GAATGGCGTC TTGAGACTGA ATTGTTTAAT ATTAAACAAA TAAAATAAAA
     2701 AATGAGAGAC TGCAACATAA TTTCCTCTTC TTTTTTGGGT TTGCATTTGA TCGTGTAAAA
     2761 GAGAAATCTA GATACAAGAA TACGCAGATT TTGAATATAT TGCCATAGCT TTTGTGGTTA
     2821 TTTGAATAGT ATATCAGGAA TTTTGAAATT TGACTGGTCT TAGAGGAGAT AAAAGAAGtA
     2881 AAAAAAAATA GTATATCAAG AATTTTGTGA ACCCAAATAA TTTTTTTCTT TAAAATTCAT
     2941 ATCTCAATGT GAATAATAAA ATGGTTCCAA CAACCTGATA TTAGTTAGTC ATCATCTTTA
     3001 TCTAATTAGC AATCTAAAGT CCAAACAATA CTGTACCAAA AAAAGTCTAA ATAATACAAC
     3061 TTCAGTTCCT ATAAATACTA GCATAACTAC ATTCATAAAC CACACATTAC GACCATTATT
     3121 TGTTATTTCT TACCTAGCAT TTTAATACAT TATACCATCa atgGTGagca agggcgaaga
     3181 gctgttcacc ggggtgGTGC CCATCCTGGT CGAGCTGGAC GGCGACGTAA ACGGCCACAA
     3241 GTTCAGCGTG TCCGGCGAGG GCGAGGGCGA TGCCACCTAC GGCAAGCTGA CCCTGAAGTT
     3301 CATCTGCACC ACCGGCAAGC TGCCCGTGCC CTGGCCCACC CTCGTGACCA CCCTGACCTA
     3361 CGGCGTGCAG TGCTTCAGCC GCTACCCCGA CCACATGAAG CAGCACGACT TCTTCAAGTC
     3421 CGCCATGCCC GAAGGCTACG TCCAGGAGCG CACCATCTTC TTCAAGGACG ACGGCAACTA
     3481 CAAGACCCGC GCCGAGGTGA AGTTCGAGGG CGACACCCTG GTGAACCGCA TCGAGCTGAA
     3541 GGGCATCGAC TTCAAGGAGG ACGGCAACAT CCTGGGGCAC AAGCTGGAGT ACAACTACAA
     3601 CAGCCACAAC GTCTATATCA TGGCCGACAA GCAGAAGAAC GGCATCAAGG TGAACTTCAA
     3661 GATCCGCCAC AACATCGAGG ACGGCAGCGT GCAGCTCGCC GACCACTACC AGCAGAACAC
     3721 CCCCATCGGC GACGGCCCCG TGCTGCTGCC CGACAACCAC TACCTGAGCA CCCAGTCCGC
     3781 CCTGAGCAAA GACCCCAACG AGAAGCGCGA TCACATGGTC CTGCTGGAGT TCGTGACCGC
     3841 CGCCGGGATC ACTCTCGGCA TGGACGAGCT GTACAAAGGT agttaactaG CTTgctctca
     3901 agatcaaagg cttaaaaagc tggggtttta tgaatgggat caaagtttct ttttttcttt
     3961 tatatttgct tctccatttg tttgtttcat ttcccttttt gttttcgttt ctatgatgca
     4021 cttgtgtgtg acaaactctc tgggttttta cttacgtctg cgtttcaaaa aaaaaaaccg
     4081 ctttcgtttt gcgttttagt cccattgttt tgtagctctg agtgatcgaa ttgatgcctc
     4141 tttattcctt ttgttcccta taatttcttt caaaactcag aagaaaaacc ttgaaactct
     4201 ttgcaatgtt aatataagta ttgtataaga tttttattga tttggttatt agtcttactt
     4261 ttgctacctc catcttcact tggaactgat attctgaata gttaaagcgt tacatgtgtt
     4321 ccattcacaa atgaacttaa actagcacaa agtcagatat tttaagatcg caccatttcg
     4381 ctgcaattgt cttctgcacg aagtggttta aactatcagt gtttgacagg atatattggc
     4441 gggtaaacct aagagaaaag agcgtttatt agaataatcg gatatttaaa agggcgtgaa
     4501 aaggtttatc cgttcgtcca tttgtatgtg catgccaacc acagggttcc ccagatcagg
     4561 cgctggctgc tgaaccccca gccggaactg accccacaag gccctagcgt ttgcaatgca
     4621 ccaggtcatc attgacccag gcgtgttcca ccaggccgct gcctcgcaac tcttcgcagg
     4681 cttcgccgac ctgctcgcgc cacttcttca cgcgggtgga atccgatccg cacatgaggc
     4741 ggaaggtttc cagcttgagc gggtacggct cccggtgcga gctgaaatag tcgaacatcc
     4801 gtcgggccgt cggcgacagc ttgcggtact tctcccatat gaatttcgtg tagtggtcgc
     4861 cagcaaacag cacgacgatt tcctcgtcga tcaggacctg gcaacgggac gttttcttgc
     4921 cacggtccag gacgcggaag cggtgcagca gcgacaccga ttccaggtgc ccaacgcggt
     4981 cggacgtgaa gcccatcgcc gtcgcctgta ggcgcgacag gcattcctcg gccttcgtgt
     5041 aataccggcc attgatcgac cagcccaggt cctggcaaag ctcgtagaac gtgaaggtga
     5101 tcggctcgcc gataggggtg cgcttcgcgt actccaacac ctgctgccac accagttcgt
     5161 catcgtcggc ccgcagctcg acgccggtgt aggtgatctt cacgtccttg ttgacgtgga
     5221 aaatgacctt gttttgcagc gcctcgcgcg ggattttctt gttgcgcgtg gtgaacaggg
     5281 cagagcgggc cgtgtcgttt ggcatcgctc gcatcgtgtc cggccacggc gcaatatcga
     5341 acaaggaaag ctgcatttcc ttgatctgct gcttcgtgtg tttcagcaac gcggcctgct
     5401 tggcctcgct gacctgtttt gccaggtcct cgccggcggt ttttcgcttc ttggtcgtca
     5461 tagttcctcg cgtgtcgatg gtcatcgact tcgccaaacc tgccgcctcc tgttcaagac
     5521 gacgcgaacg ctccacggcg gccgatggcg cgggcagggc agggggagcc agttgcacgc
     5581 tgtcgcgctc gatcttggcc gtagcttgct ggaccatcga gccgacggac tggaaggttt
     5641 cgcggggcgc acgcatgacg gtgcggcttg cgatggtttc ggcatcctcg gcggaaaacc
     5701 ccgcgtcgat cagttcttgc ctgtatgcct tccggtcaaa cgtccgattc attcaccctc
     5761 cttgcgggat tgccccgact cacgccgggg caatgtgccc ttattcctga tttgacccgc
     5821 ctggtgcctt ggtgtccaga taatccacct tatcggcaat gaagtcggtc ccgtagaccg
     5881 tctggccgtc cttctcgtac ttggtattcc gaatcttgcc ctgcacgaat accagcgacc
     5941 ccttgcccaa atacttgccg tgggcctcgg cctgagagcc aaaacacttg atgcggaaga
     6001 agtcggtgcg ctcctgcttg tcgccggcat cgttgcgcca catctaggat ctgccaggaa
     6061 ccgtaaaaag gccgcgttgc tggcgttttt ccataggctc cgcccccctg acgagcatca
     6121 caaaaatcga cgctcaagtc agaggtggcg aaacccgaca ggactataaa gataccaggc
     6181 gtttccccct ggaagctccc tcgtgcgctc tcctgttccg accctgccgc ttaccggata
     6241 cctgtccgcc tttctccctt cgggaagcgt ggcgctttct catagctcac gctgtaggta
     6301 tctcagttcg gtgtaggtcg ttcgctccaa gctgggctgt gtgcacgaac cccccgttca
     6361 gcccgaccgc tgcgccttat ccggtaacta tcgtcttgag tccaacccgg taagacacga
     6421 cttatcgcca ctggcagcag ccactggtaa caggattagc agagcgaggt atgtaggcgg
     6481 tgctacagag ttcttgaagt ggtggcctaa ctacggctac actagaagga cagtatttgg
     6541 tatctgcgct ctgctgaagc cagttacctt cggaaaaaga gttggtagct cttgatccgg
     6601 caaacaaacc accgctggta gcggtggttt ttttgtttgc aagcagcaga ttacgcgcag
     6661 aaaaaaagga tctcaagaag atcctttgat cttttctacg gggtctgacg ctcagtg
//
