# Supplementary material for: Systematic Comparison of Plant Promoters in Nicotiana spp. Expression Systems
Source: Int J Mol Sci. 2022 Dec 6;23(23):15441. doi: 10.3390/ijms232315441 (PMC9740895; doi:10.3390/ijms232315441)
Supplement: Supplementary file 1 [file ijms-23-15441-s001.zip › Data S4. Maps of the plasmids used in the study/level 1/Level1-1 pdel5_MtHP - EGFP - tHSP18.2.gb]

LOCUS       Level1-1_|_pdel5_MtHP_- 6490 bp ds-DNA     circular     24-NOV-2022
DEFINITION  .
FEATURES             Location/Qualifiers
     CDS             complement(360..1217)
                     /label="AP\r"
                     /ApEinfo_revcolor="#b4abac"
                     /ApEinfo_fwdcolor="#b4abac"
     rep_origin      complement(1415..2032)
                     /label="oriV"
                     /ApEinfo_revcolor="#f58a5e"
                     /ApEinfo_fwdcolor="#f58a5e"
     misc_feature    2062..2209
                     /label="TDNA-LB"
                     /ApEinfo_revcolor="#ffef86"
                     /ApEinfo_fwdcolor="#ffef86"
     promoter        2265..3386
                     /label="del5_MtHP"
                     /ApEinfo_revcolor="#ff9ccd"
                     /ApEinfo_fwdcolor="#ff9ccd"
     CDS             3388..4116
                     /label="EGFP"
                     /ApEinfo_revcolor="#84b0dc"
                     /ApEinfo_fwdcolor="#84b0dc"
                     /translation="MVSKGEELFTGVVPILVELDGDVNGHKFSVSGEGEGDATYGKLTLKFICTTGKLPVPWPTLVTTLTYGVQCFSRYPDHMKQHDFFKSAMPEGYVQERTIFFKDDGNYKTRAEVKFEGDTLVNRIELKGIDFKEDGNILGHKLEYNYNSHNVYIMADKQKNGIKVNFKIRHNIEDGSVQLADHYQQNTPIGDGPVLLPDNHYLSTQSALSKDPNEKRDHMVLLEFVTAAGITLGMDELYKGS*L"
     misc_feature    3391..4103
                     /label="EGFP"
                     /ApEinfo_revcolor="#b1ff67"
                     /ApEinfo_fwdcolor="#b1ff67"
     misc_feature    4108..4116
                     /label="stop-plug"
                     /ApEinfo_revcolor="#75c6a9"
                     /ApEinfo_fwdcolor="#75c6a9"
     misc_feature    4121..4378
                     /label="tHSP18.2"
                     /ApEinfo_revcolor="#75c6a9"
                     /ApEinfo_fwdcolor="#75c6a9"
     misc_feature    complement(4410..4537)
                     /label="RB\short"
                     /ApEinfo_revcolor="#f8d3a9"
                     /ApEinfo_fwdcolor="#f8d3a9"
     misc_feature    complement(4561..6042)
                     /label="RK2\trfa\(no\Esp3I)"
                     /ApEinfo_revcolor="#c7b0e3"
                     /ApEinfo_fwdcolor="#c7b0e3"
     misc_feature    6053..352
                     /label="pUC\ori"
                     /ApEinfo_revcolor="#ff9ccd"
                     /ApEinfo_fwdcolor="#ff9ccd"
     rep_origin      6088..6088
                     /label="ORI"
                     /ApEinfo_revcolor="#b1ff67"
                     /ApEinfo_fwdcolor="#b1ff67"
ORIGIN
        1 ttcttgaagt ggtggcctaa ctacggctac actagaagga cagtatttgg tatctgcgct
       61 ctgctgaagc cagttacctt cggaaaaaga gttggtagct cttgatccgg caaacaaacc
      121 accgctggta gcggtggttt ttttgtttgc aagcagcaga ttacgcgcag aaaaaaagga
      181 tctcaagaag atcctttgat cttttctacg gggtctgacg ctcagtggaa cgaaaactca
      241 cgttaaggga ttttggtcat gagattatca aaaaggatct tcacctagat ccttttaaat
      301 taaaaatgaa gttttaaatc aatctaaagt atatatgagt aaacttggtc tgacagttac
      361 caatgcttaa tcagtgaggc acctatctca gcgatctgtc tatttcgttc atccatagtt
      421 gcctgactcc ccgtcgtgta gataactacg atacgggagg gcttaccatc tggccccagt
      481 gctgcaatga taccgcgaga accacgctca ccggctccag atttatcagc aataaaccag
      541 ccagccggaa gggccgagcg cagaagtggt cctgcaactt tatccgcctc catccagtct
      601 attaattgtt gccgggaagc tagagtaagt agttcgccag ttaatagttt gcgcaacgtt
      661 gttgccattg ctacaggcat cgtggtgtca cgctcgtcgt ttggtatggc ttcattcagc
      721 tccggttccc aacgatcaag gcgagttaca tgatccccca tgttgtgcaa aaaagcggtt
      781 agctccttcg gtcctccgat cgttgtcaga agtaagttgg ccgcagtgtt atcactcatg
      841 gttatggcag cactgcataa ttctcttact gtcatgccat ccgtaagatg cttttctgtg
      901 actggtgagt actcaaccaa gtcattctga gaatagtgta tgcggcgacc gagttgctct
      961 tgcccggcgt caatacggga taataccgcg ccacatagca gaactttaaa agtgctcatc
     1021 attggaaaac gttcttcggg gcgaaaactc tcaaggatct taccgctgtt gagatccagt
     1081 tcgatgtaac ccactcgtgc acccaactga tcttcagcat cttttacttt caccagcgtt
     1141 tctgggtgag caaaaacagg aaggcaaaat gccgcaaaaa agggaataag ggcgacacgg
     1201 aaatgttgaa tactcatact cttccttttt caatattatt gaagcattta tcagggttat
     1261 tgtctcatga gcggatacat atttgaatgt atttagaaaa ataaacaaat aggggttccg
     1321 cgcacgaatt ggccagcgct gccatttttg gggtgaggcc gttcgcggcc gaggggcgca
     1381 gcccctgggg ggatgggagg cccgcgttag cgggccggga gggttcgaga agggggggca
     1441 ccccccttcg gcgtgcgcgg tcacgcgcac agggcgcagc cctggttaaa aacaaggttt
     1501 ataaatattg gtttaaaagc aggttaaaag acaggttagc ggtggccgaa aaacgggcgg
     1561 aaacccttgc aaatgctgga ttttctgcct gtggacagcc cctcaaatgt caataggtgc
     1621 gcccctcatc tgtcagcact ctgcccctca agtgtcaagg atcgcgcccc tcatctgtca
     1681 gtagtcgcgc ccctcaagtg tcaataccgc agggcactta tccccaggct tgtccacatc
     1741 atctgtggga aactcgcgta aaatcaggcg ttttcgccga tttgcgaggc tggccagctc
     1801 cacgtcgccg gccgaaatcg agcctgcccc tcatctgtca acgccgcgcc gggtgagtcg
     1861 gcccctcaag tgtcaacgtc cgcccctcat ctgtcagtga gggccaagtt ttccgcgagg
     1921 tatccacaac gccggcggcc gcggtgtctc gcacacggct tcgacggcgt ttctggcgcg
     1981 tttgcagggc catagacggc cgccagccca gcggcgaggg caaccagccc ggtgagcgtc
     2041 gcaaaggaga tcctgatctg actgatgggc tgcctgtatc gagtggtgat tttgtgccga
     2101 gctgccggtc ggggagctgt tggctggctg gtggcaggat atattgtggt gtaaacaaat
     2161 tgacgcttag acaacttaat aacacattgc ggacgttttt aatgtactgg ggtggatgca
     2221 gtgggcccca ctctgtgaag acaatgccga attcggatcc ggagCTCCTT TAGATTGAGT
     2281 CCATATAAGA TGTCCCGTAA GTTTAAATAT AAAAATCATG GTTTGGCTCT CTCTATCGGG
     2341 AAACCAAATA TGTAAAATTG ATTTTGCCAT ATTTGTCCGA TGCTTATTGA AATTGATTTT
     2401 TATCTCTATA ATTATATAAC TTGAAGTTAG AACTTAGAAC TGCAGCTTTT AATTTTTAAT
     2461 ATGATTTTTA TACTCAAATT TAGCGTTCAA GGCACGCGGA CATGAATATA TTTAAATATA
     2521 ACTAATTCAC ATTTAACCCA TTTTTAACTA AATCATTTTA TTTGAAAAAA AATTTGTTGG
     2581 CAAAACTAAA CATGCACTAA ACCAAGTTGT TTGGCCTCCG GTGGAAAGGA GCTCTTTCCA
     2641 AGGATGTATC CGGAAAATAC CGGACTCGAT TCACAGAGGG AACAACGCTT GACCAATTTG
     2701 CATGAGCCAG ATTAGTCACC AACCTTTGGT GGGTCGAAAA CTGGTGCAAA AGCCAAAAAA
     2761 TCCATTAAAA AAACTAAACA CGCACTAAAT ATTTCCAACT AAAGTATTAG TATTATTTTA
     2821 AAAAAAAACA AAAACTATAT TTAAAACAAA TAGTAGTATT ATTTAGTCCG GATTCTAGAA
     2881 TGGCGTCTTG AGACTGAATT GTTTAATATT AAACAAATAA AATAAAAAAT GAGAGACTGC
     2941 AACATAATTT CCTCTTCTTT TTTGGGTTTG CATTTGATCG TGTAAAAGAG AAATCTAGAT
     3001 ACAAGAATAC GCAGATTTTG AATATATTGC CATAGCTTTT GTGGTTATTT GAATAGTATA
     3061 TCAGGAATTT TGAAATTTGA CTGGTCTTAG AGGAGATAAA AGAAGtAAAA AAAAATAGTA
     3121 TATCAAGAAT TTTGTGAACC CAAATAATTT TTTTCTTTAA AATTCATATC TCAATGTGAA
     3181 TAATAAAATG GTTCCAACAA CCTGATATTA GTTAGTCATC ATCTTTATCT AATTAGCAAT
     3241 CTAAAGTCCA AACAATACTG TACCAAAAAA AGTCTAAATA ATACAACTTC AGTTCCTATA
     3301 AATACTAGCA TAACTACATT CATAAACCAC ACATTACGAC CATTATTTGT TATTTCTTAC
     3361 CTAGCATTTT AATACATTAT ACCATCaatg GTGagcaagg gcgaagagct gttcaccggg
     3421 gtgGTGCCCA TCCTGGTCGA GCTGGACGGC GACGTAAACG GCCACAAGTT CAGCGTGTCC
     3481 GGCGAGGGCG AGGGCGATGC CACCTACGGC AAGCTGACCC TGAAGTTCAT CTGCACCACC
     3541 GGCAAGCTGC CCGTGCCCTG GCCCACCCTC GTGACCACCC TGACCTACGG CGTGCAGTGC
     3601 TTCAGCCGCT ACCCCGACCA CATGAAGCAG CACGACTTCT TCAAGTCCGC CATGCCCGAA
     3661 GGCTACGTCC AGGAGCGCAC CATCTTCTTC AAGGACGACG GCAACTACAA GACCCGCGCC
     3721 GAGGTGAAGT TCGAGGGCGA CACCCTGGTG AACCGCATCG AGCTGAAGGG CATCGACTTC
     3781 AAGGAGGACG GCAACATCCT GGGGCACAAG CTGGAGTACA ACTACAACAG CCACAACGTC
     3841 TATATCATGG CCGACAAGCA GAAGAACGGC ATCAAGGTGA ACTTCAAGAT CCGCCACAAC
     3901 ATCGAGGACG GCAGCGTGCA GCTCGCCGAC CACTACCAGC AGAACACCCC CATCGGCGAC
     3961 GGCCCCGTGC TGCTGCCCGA CAACCACTAC CTGAGCACCC AGTCCGCCCT GAGCAAAGAC
     4021 CCCAACGAGA AGCGCGATCA CATGGTCCTG CTGGAGTTCG TGACCGCCGC CGGGATCACT
     4081 CTCGGCATGG ACGAGCTGTA CAAAGGTagt taactaGCTT TAGGTTAAat atgaagatga
     4141 agatgaaata tttggtgtgt caaataaaaa gcttgtgtgc ttaagtttgt gtttttttct
     4201 tggcttgttg tgttatgaat ttgtggcttt ttctaatatt aaatgaatgt aagatctcat
     4261 tataatgaat aaacaaatgt ttctataatc cattgtgaat gttttgttgg atctcttctg
     4321 cagcatataa ctactgtatg tgctatggta tggactatgg aatatgatta aagataagcg
     4381 ctgcaattgt cttctgcacg aagtggttta aactatcagt gtttgacagg atatattggc
     4441 gggtaaacct aagagaaaag agcgtttatt agaataatcg gatatttaaa agggcgtgaa
     4501 aaggtttatc cgttcgtcca tttgtatgtg catgccaacc acagggttcc ccagatcagg
     4561 cgctggctgc tgaaccccca gccggaactg accccacaag gccctagcgt ttgcaatgca
     4621 ccaggtcatc attgacccag gcgtgttcca ccaggccgct gcctcgcaac tcttcgcagg
     4681 cttcgccgac ctgctcgcgc cacttcttca cgcgggtgga atccgatccg cacatgaggc
     4741 ggaaggtttc cagcttgagc gggtacggct cccggtgcga gctgaaatag tcgaacatcc
     4801 gtcgggccgt cggcgacagc ttgcggtact tctcccatat gaatttcgtg tagtggtcgc
     4861 cagcaaacag cacgacgatt tcctcgtcga tcaggacctg gcaacgggac gttttcttgc
     4921 cacggtccag gacgcggaag cggtgcagca gcgacaccga ttccaggtgc ccaacgcggt
     4981 cggacgtgaa gcccatcgcc gtcgcctgta ggcgcgacag gcattcctcg gccttcgtgt
     5041 aataccggcc attgatcgac cagcccaggt cctggcaaag ctcgtagaac gtgaaggtga
     5101 tcggctcgcc gataggggtg cgcttcgcgt actccaacac ctgctgccac accagttcgt
     5161 catcgtcggc ccgcagctcg acgccggtgt aggtgatctt cacgtccttg ttgacgtgga
     5221 aaatgacctt gttttgcagc gcctcgcgcg ggattttctt gttgcgcgtg gtgaacaggg
     5281 cagagcgggc cgtgtcgttt ggcatcgctc gcatcgtgtc cggccacggc gcaatatcga
     5341 acaaggaaag ctgcatttcc ttgatctgct gcttcgtgtg tttcagcaac gcggcctgct
     5401 tggcctcgct gacctgtttt gccaggtcct cgccggcggt ttttcgcttc ttggtcgtca
     5461 tagttcctcg cgtgtcgatg gtcatcgact tcgccaaacc tgccgcctcc tgttcaagac
     5521 gacgcgaacg ctccacggcg gccgatggcg cgggcagggc agggggagcc agttgcacgc
     5581 tgtcgcgctc gatcttggcc gtagcttgct ggaccatcga gccgacggac tggaaggttt
     5641 cgcggggcgc acgcatgacg gtgcggcttg cgatggtttc ggcatcctcg gcggaaaacc
     5701 ccgcgtcgat cagttcttgc ctgtatgcct tccggtcaaa cgtccgattc attcaccctc
     5761 cttgcgggat tgccccgact cacgccgggg caatgtgccc ttattcctga tttgacccgc
     5821 ctggtgcctt ggtgtccaga taatccacct tatcggcaat gaagtcggtc ccgtagaccg
     5881 tctggccgtc cttctcgtac ttggtattcc gaatcttgcc ctgcacgaat accagcgacc
     5941 ccttgcccaa atacttgccg tgggcctcgg cctgagagcc aaaacacttg atgcggaaga
     6001 agtcggtgcg ctcctgcttg tcgccggcat cgttgcgcca catctaggat ctgccaggaa
     6061 ccgtaaaaag gccgcgttgc tggcgttttt ccataggctc cgcccccctg acgagcatca
     6121 caaaaatcga cgctcaagtc agaggtggcg aaacccgaca ggactataaa gataccaggc
     6181 gtttccccct ggaagctccc tcgtgcgctc tcctgttccg accctgccgc ttaccggata
     6241 cctgtccgcc tttctccctt cgggaagcgt ggcgctttct catagctcac gctgtaggta
     6301 tctcagttcg gtgtaggtcg ttcgctccaa gctgggctgt gtgcacgaac cccccgttca
     6361 gcccgaccgc tgcgccttat ccggtaacta tcgtcttgag tccaacccgg taagacacga
     6421 cttatcgcca ctggcagcag ccactggtaa caggattagc agagcgaggt atgtaggcgg
     6481 tgctacagag
//
