# Supplementary material for: Systematic Comparison of Plant Promoters in Nicotiana spp. Expression Systems
Source: Int J Mol Sci. 2022 Dec 6;23(23):15441. doi: 10.3390/ijms232315441 (PMC9740895; doi:10.3390/ijms232315441)
Supplement: Supplementary file 1 [file ijms-23-15441-s001.zip › Data S4. Maps of the plasmids used in the study/level 1/Level1-1 pdel5_MtHP - EGFP - tOCS.gb]

LOCUS       Level1-1_|_pdel5_MtHP_- 6951 bp ds-DNA     circular     24-NOV-2022
DEFINITION  .
FEATURES             Location/Qualifiers
     CDS             complement(292..1149)
                     /label="AP\r"
                     /ApEinfo_revcolor="#b4abac"
                     /ApEinfo_fwdcolor="#b4abac"
     rep_origin      complement(1347..1964)
                     /label="oriV"
                     /ApEinfo_revcolor="#f58a5e"
                     /ApEinfo_fwdcolor="#f58a5e"
     misc_feature    1994..2141
                     /label="TDNA-LB"
                     /ApEinfo_revcolor="#ffef86"
                     /ApEinfo_fwdcolor="#ffef86"
     promoter        2197..3318
                     /label="del5_MtHP"
                     /ApEinfo_revcolor="#ff9ccd"
                     /ApEinfo_fwdcolor="#ff9ccd"
     misc_feature    3320..4035
                     /label="EGFP"
                     /ApEinfo_revcolor="#c7b0e3"
                     /ApEinfo_fwdcolor="#c7b0e3"
     CDS             3320..4052
                     /label="EGFP"
                     /ApEinfo_revcolor="#84b0dc"
                     /ApEinfo_fwdcolor="#84b0dc"
                     /translation="MVSKGEELFTGVVPILVELDGDVNGHKFSVSGEGEGDATYGKLTLKFICTTGKLPVPWPTLVTTLTYGVQCFSRYPDHMKQHDFFKSAMPEGYVQERTIFFKDDGNYKTRAEVKFEGDTLVNRIELKGIDFKEDGNILGHKLEYNYNSHNVYIMADKQKNGIKVNFKIRHNIEDGSVQLADHYQQNTPIGDGPVLLPDNHYLSTQSALSKDPNEKRDHMVLLEFVTAAGITLGMDELYKGS*LA"
     misc_feature    4040..4048
                     /label="stop-plug"
                     /ApEinfo_revcolor="#75c6a9"
                     /ApEinfo_fwdcolor="#75c6a9"
     terminator      4061..4768
                     /label="OCS terminator"
                     /ApEinfo_revcolor="#ffef86"
                     /ApEinfo_fwdcolor="#ffef86"
     misc_feature    complement(4803..4930)
                     /label="RB\short"
                     /ApEinfo_revcolor="#f8d3a9"
                     /ApEinfo_fwdcolor="#f8d3a9"
     misc_feature    complement(4954..6435)
                     /label="RK2\trfa\(no\Esp3I)"
                     /ApEinfo_revcolor="#c7b0e3"
                     /ApEinfo_fwdcolor="#c7b0e3"
     misc_feature    6446..284
                     /label="pUC\ori"
                     /ApEinfo_revcolor="#ff9ccd"
                     /ApEinfo_fwdcolor="#ff9ccd"
     rep_origin      6481..6481
                     /label="ORI"
                     /ApEinfo_revcolor="#b1ff67"
                     /ApEinfo_fwdcolor="#b1ff67"
ORIGIN
        1 gccagttacc ttcggaaaaa gagttggtag ctcttgatcc ggcaaacaaa ccaccgctgg
       61 tagcggtggt ttttttgttt gcaagcagca gattacgcgc agaaaaaaag gatctcaaga
      121 agatcctttg atcttttcta cggggtctga cgctcagtgg aacgaaaact cacgttaagg
      181 gattttggtc atgagattat caaaaaggat cttcacctag atccttttaa attaaaaatg
      241 aagttttaaa tcaatctaaa gtatatatga gtaaacttgg tctgacagtt accaatgctt
      301 aatcagtgag gcacctatct cagcgatctg tctatttcgt tcatccatag ttgcctgact
      361 ccccgtcgtg tagataacta cgatacggga gggcttacca tctggcccca gtgctgcaat
      421 gataccgcga gaaccacgct caccggctcc agatttatca gcaataaacc agccagccgg
      481 aagggccgag cgcagaagtg gtcctgcaac tttatccgcc tccatccagt ctattaattg
      541 ttgccgggaa gctagagtaa gtagttcgcc agttaatagt ttgcgcaacg ttgttgccat
      601 tgctacaggc atcgtggtgt cacgctcgtc gtttggtatg gcttcattca gctccggttc
      661 ccaacgatca aggcgagtta catgatcccc catgttgtgc aaaaaagcgg ttagctcctt
      721 cggtcctccg atcgttgtca gaagtaagtt ggccgcagtg ttatcactca tggttatggc
      781 agcactgcat aattctctta ctgtcatgcc atccgtaaga tgcttttctg tgactggtga
      841 gtactcaacc aagtcattct gagaatagtg tatgcggcga ccgagttgct cttgcccggc
      901 gtcaatacgg gataataccg cgccacatag cagaacttta aaagtgctca tcattggaaa
      961 acgttcttcg gggcgaaaac tctcaaggat cttaccgctg ttgagatcca gttcgatgta
     1021 acccactcgt gcacccaact gatcttcagc atcttttact ttcaccagcg tttctgggtg
     1081 agcaaaaaca ggaaggcaaa atgccgcaaa aaagggaata agggcgacac ggaaatgttg
     1141 aatactcata ctcttccttt ttcaatatta ttgaagcatt tatcagggtt attgtctcat
     1201 gagcggatac atatttgaat gtatttagaa aaataaacaa ataggggttc cgcgcacgaa
     1261 ttggccagcg ctgccatttt tggggtgagg ccgttcgcgg ccgaggggcg cagcccctgg
     1321 ggggatggga ggcccgcgtt agcgggccgg gagggttcga gaaggggggg cacccccctt
     1381 cggcgtgcgc ggtcacgcgc acagggcgca gccctggtta aaaacaaggt ttataaatat
     1441 tggtttaaaa gcaggttaaa agacaggtta gcggtggccg aaaaacgggc ggaaaccctt
     1501 gcaaatgctg gattttctgc ctgtggacag cccctcaaat gtcaataggt gcgcccctca
     1561 tctgtcagca ctctgcccct caagtgtcaa ggatcgcgcc cctcatctgt cagtagtcgc
     1621 gcccctcaag tgtcaatacc gcagggcact tatccccagg cttgtccaca tcatctgtgg
     1681 gaaactcgcg taaaatcagg cgttttcgcc gatttgcgag gctggccagc tccacgtcgc
     1741 cggccgaaat cgagcctgcc cctcatctgt caacgccgcg ccgggtgagt cggcccctca
     1801 agtgtcaacg tccgcccctc atctgtcagt gagggccaag ttttccgcga ggtatccaca
     1861 acgccggcgg ccgcggtgtc tcgcacacgg cttcgacggc gtttctggcg cgtttgcagg
     1921 gccatagacg gccgccagcc cagcggcgag ggcaaccagc ccggtgagcg tcgcaaagga
     1981 gatcctgatc tgactgatgg gctgcctgta tcgagtggtg attttgtgcc gagctgccgg
     2041 tcggggagct gttggctggc tggtggcagg atatattgtg gtgtaaacaa attgacgctt
     2101 agacaactta ataacacatt gcggacgttt ttaatgtact ggggtggatg cagtgggccc
     2161 cactctgtga agacaatgcc gaattcggat ccggagCTCC TTTAGATTGA GTCCATATAA
     2221 GATGTCCCGT AAGTTTAAAT ATAAAAATCA TGGTTTGGCT CTCTCTATCG GGAAACCAAA
     2281 TATGTAAAAT TGATTTTGCC ATATTTGTCC GATGCTTATT GAAATTGATT TTTATCTCTA
     2341 TAATTATATA ACTTGAAGTT AGAACTTAGA ACTGCAGCTT TTAATTTTTA ATATGATTTT
     2401 TATACTCAAA TTTAGCGTTC AAGGCACGCG GACATGAATA TATTTAAATA TAACTAATTC
     2461 ACATTTAACC CATTTTTAAC TAAATCATTT TATTTGAAAA AAAATTTGTT GGCAAAACTA
     2521 AACATGCACT AAACCAAGTT GTTTGGCCTC CGGTGGAAAG GAGCTCTTTC CAAGGATGTA
     2581 TCCGGAAAAT ACCGGACTCG ATTCACAGAG GGAACAACGC TTGACCAATT TGCATGAGCC
     2641 AGATTAGTCA CCAACCTTTG GTGGGTCGAA AACTGGTGCA AAAGCCAAAA AATCCATTAA
     2701 AAAAACTAAA CACGCACTAA ATATTTCCAA CTAAAGTATT AGTATTATTT TAAAAAAAAA
     2761 CAAAAACTAT ATTTAAAACA AATAGTAGTA TTATTTAGTC CGGATTCTAG AATGGCGTCT
     2821 TGAGACTGAA TTGTTTAATA TTAAACAAAT AAAATAAAAA ATGAGAGACT GCAACATAAT
     2881 TTCCTCTTCT TTTTTGGGTT TGCATTTGAT CGTGTAAAAG AGAAATCTAG ATACAAGAAT
     2941 ACGCAGATTT TGAATATATT GCCATAGCTT TTGTGGTTAT TTGAATAGTA TATCAGGAAT
     3001 TTTGAAATTT GACTGGTCTT AGAGGAGATA AAAGAAGtAA AAAAAAATAG TATATCAAGA
     3061 ATTTTGTGAA CCCAAATAAT TTTTTTCTTT AAAATTCATA TCTCAATGTG AATAATAAAA
     3121 TGGTTCCAAC AACCTGATAT TAGTTAGTCA TCATCTTTAT CTAATTAGCA ATCTAAAGTC
     3181 CAAACAATAC TGTACCAAAA AAAGTCTAAA TAATACAACT TCAGTTCCTA TAAATACTAG
     3241 CATAACTACA TTCATAAACC ACACATTACG ACCATTATTT GTTATTTCTT ACCTAGCATT
     3301 TTAATACATT ATACCATCaa tgGTGagcaa gggcgaagag ctgttcaccg gggtgGTGCC
     3361 CATCCTGGTC GAGCTGGACG GCGACGTAAA CGGCCACAAG TTCAGCGTGT CCGGCGAGGG
     3421 CGAGGGCGAT GCCACCTACG GCAAGCTGAC CCTGAAGTTC ATCTGCACCA CCGGCAAGCT
     3481 GCCCGTGCCC TGGCCCACCC TCGTGACCAC CCTGACCTAC GGCGTGCAGT GCTTCAGCCG
     3541 CTACCCCGAC CACATGAAGC AGCACGACTT CTTCAAGTCC GCCATGCCCG AAGGCTACGT
     3601 CCAGGAGCGC ACCATCTTCT TCAAGGACGA CGGCAACTAC AAGACCCGCG CCGAGGTGAA
     3661 GTTCGAGGGC GACACCCTGG TGAACCGCAT CGAGCTGAAG GGCATCGACT TCAAGGAGGA
     3721 CGGCAACATC CTGGGGCACA AGCTGGAGTA CAACTACAAC AGCCACAACG TCTATATCAT
     3781 GGCCGACAAG CAGAAGAACG GCATCAAGGT GAACTTCAAG ATCCGCCACA ACATCGAGGA
     3841 CGGCAGCGTG CAGCTCGCCG ACCACTACCA GCAGAACACC CCCATCGGCG ACGGCCCCGT
     3901 GCTGCTGCCC GACAACCACT ACCTGAGCAC CCAGTCCGCC CTGAGCAAAG ACCCCAACGA
     3961 GAAGCGCGAT CACATGGTCC TGCTGGAGTT CGTGACCGCC GCCGGGATCA CTCTCGGCAT
     4021 GGACGAGCTG TACAAAGGTa gttaactaGC TTAATAGgtc ctgctttaat gagatatgcg
     4081 agaagcctat gatcgcatga tatttgcttt caattctgtt gtgcacgttg taaaaaacct
     4141 gagcatgtgt agctcagatc cttaccgccg gtttcggttc attctaatga atatatcacc
     4201 cgttactatc gtatttttat gaataatatt ctccgttcaa tttactgatt gtaccctact
     4261 acttatatgt acaatattaa aatgaaaaca atatattgtg ctgaataggt ttatagcgac
     4321 atctatgata gagcgccaca ataacaaaca attgcgtttt attattacaa atccaatttt
     4381 aaaaaaagcg gcagaaccgg tcaaacctaa aagactgatt acataaatct tattcaaatt
     4441 tcaaaagtgc cccaggggct agtatctacg acacaccgag cggcgaacta ataacgctca
     4501 ctgaagggaa ctccggttcc ccgccggcgc gcatgggtga gattccttga agttgagtat
     4561 tggccgtccg ctctaccgaa agttacgggc accattcaac ccggtccagc acggcggccg
     4621 ggtaaccgac ttgctgcccc gagaattatg cagcattttt ttggtgtatg tgggccccaa
     4681 atgaagtgca ggtcaaacct tgacagtgac gacaaatcgt tgggcgggtc cagggcgaat
     4741 tttgcgacaa catgtcgagg ctcagcagga ccgctgcaat tgtcttctgc acgaagtggt
     4801 ttaaactatc agtgtttgac aggatatatt ggcgggtaaa cctaagagaa aagagcgttt
     4861 attagaataa tcggatattt aaaagggcgt gaaaaggttt atccgttcgt ccatttgtat
     4921 gtgcatgcca accacagggt tccccagatc aggcgctggc tgctgaaccc ccagccggaa
     4981 ctgaccccac aaggccctag cgtttgcaat gcaccaggtc atcattgacc caggcgtgtt
     5041 ccaccaggcc gctgcctcgc aactcttcgc aggcttcgcc gacctgctcg cgccacttct
     5101 tcacgcgggt ggaatccgat ccgcacatga ggcggaaggt ttccagcttg agcgggtacg
     5161 gctcccggtg cgagctgaaa tagtcgaaca tccgtcgggc cgtcggcgac agcttgcggt
     5221 acttctccca tatgaatttc gtgtagtggt cgccagcaaa cagcacgacg atttcctcgt
     5281 cgatcaggac ctggcaacgg gacgttttct tgccacggtc caggacgcgg aagcggtgca
     5341 gcagcgacac cgattccagg tgcccaacgc ggtcggacgt gaagcccatc gccgtcgcct
     5401 gtaggcgcga caggcattcc tcggccttcg tgtaataccg gccattgatc gaccagccca
     5461 ggtcctggca aagctcgtag aacgtgaagg tgatcggctc gccgataggg gtgcgcttcg
     5521 cgtactccaa cacctgctgc cacaccagtt cgtcatcgtc ggcccgcagc tcgacgccgg
     5581 tgtaggtgat cttcacgtcc ttgttgacgt ggaaaatgac cttgttttgc agcgcctcgc
     5641 gcgggatttt cttgttgcgc gtggtgaaca gggcagagcg ggccgtgtcg tttggcatcg
     5701 ctcgcatcgt gtccggccac ggcgcaatat cgaacaagga aagctgcatt tccttgatct
     5761 gctgcttcgt gtgtttcagc aacgcggcct gcttggcctc gctgacctgt tttgccaggt
     5821 cctcgccggc ggtttttcgc ttcttggtcg tcatagttcc tcgcgtgtcg atggtcatcg
     5881 acttcgccaa acctgccgcc tcctgttcaa gacgacgcga acgctccacg gcggccgatg
     5941 gcgcgggcag ggcaggggga gccagttgca cgctgtcgcg ctcgatcttg gccgtagctt
     6001 gctggaccat cgagccgacg gactggaagg tttcgcgggg cgcacgcatg acggtgcggc
     6061 ttgcgatggt ttcggcatcc tcggcggaaa accccgcgtc gatcagttct tgcctgtatg
     6121 ccttccggtc aaacgtccga ttcattcacc ctccttgcgg gattgccccg actcacgccg
     6181 gggcaatgtg cccttattcc tgatttgacc cgcctggtgc cttggtgtcc agataatcca
     6241 ccttatcggc aatgaagtcg gtcccgtaga ccgtctggcc gtccttctcg tacttggtat
     6301 tccgaatctt gccctgcacg aataccagcg accccttgcc caaatacttg ccgtgggcct
     6361 cggcctgaga gccaaaacac ttgatgcgga agaagtcggt gcgctcctgc ttgtcgccgg
     6421 catcgttgcg ccacatctag gatctgccag gaaccgtaaa aaggccgcgt tgctggcgtt
     6481 tttccatagg ctccgccccc ctgacgagca tcacaaaaat cgacgctcaa gtcagaggtg
     6541 gcgaaacccg acaggactat aaagatacca ggcgtttccc cctggaagct ccctcgtgcg
     6601 ctctcctgtt ccgaccctgc cgcttaccgg atacctgtcc gcctttctcc cttcgggaag
     6661 cgtggcgctt tctcatagct cacgctgtag gtatctcagt tcggtgtagg tcgttcgctc
     6721 caagctgggc tgtgtgcacg aaccccccgt tcagcccgac cgctgcgcct tatccggtaa
     6781 ctatcgtctt gagtccaacc cggtaagaca cgacttatcg ccactggcag cagccactgg
     6841 taacaggatt agcagagcga ggtatgtagg cggtgctaca gagttcttga agtggtggcc
     6901 taactacggc tacactagaa ggacagtatt tggtatctgc gctctgctga a
//
