# Supplementary material for: Systematic Comparison of Plant Promoters in Nicotiana spp. Expression Systems
Source: Int J Mol Sci. 2022 Dec 6;23(23):15441. doi: 10.3390/ijms232315441 (PMC9740895; doi:10.3390/ijms232315441)
Supplement: Supplementary file 1 [file ijms-23-15441-s001.zip › Data S4. Maps of the plasmids used in the study/level 1/Level1-1 pdel5_MtHP - EGFP - tRBCS3C.gb]

LOCUS       Level1-1_|_pdel5_MtHP_- 6501 bp ds-DNA     circular     24-NOV-2022
DEFINITION  .
FEATURES             Location/Qualifiers
     CDS             complement(201..1058)
                     /label="AP\r"
                     /ApEinfo_revcolor="#b4abac"
                     /ApEinfo_fwdcolor="#b4abac"
     rep_origin      complement(1256..1873)
                     /label="oriV"
                     /ApEinfo_revcolor="#f58a5e"
                     /ApEinfo_fwdcolor="#f58a5e"
     misc_feature    1903..2050
                     /label="TDNA-LB"
                     /ApEinfo_revcolor="#ffef86"
                     /ApEinfo_fwdcolor="#ffef86"
     promoter        2106..3227
                     /label="del5_MtHP"
                     /ApEinfo_revcolor="#ff9ccd"
                     /ApEinfo_fwdcolor="#ff9ccd"
     CDS             3229..3961
                     /label="EGFP"
                     /ApEinfo_revcolor="#84b0dc"
                     /ApEinfo_fwdcolor="#84b0dc"
                     /translation="MVSKGEELFTGVVPILVELDGDVNGHKFSVSGEGEGDATYGKLTLKFICTTGKLPVPWPTLVTTLTYGVQCFSRYPDHMKQHDFFKSAMPEGYVQERTIFFKDDGNYKTRAEVKFEGDTLVNRIELKGIDFKEDGNILGHKLEYNYNSHNVYIMADKQKNGIKVNFKIRHNIEDGSVQLADHYQQNTPIGDGPVLLPDNHYLSTQSALSKDPNEKRDHMVLLEFVTAAGITLGMDELYK*AYMS"
     misc_feature    3232..3944
                     /label="EGFP"
                     /ApEinfo_revcolor="#b1ff67"
                     /ApEinfo_fwdcolor="#b1ff67"
     misc_feature    3948..3948
                     /label="stop-plug"
                     /ApEinfo_revcolor="#75c6a9"
                     /ApEinfo_fwdcolor="#75c6a9"
     misc_feature    3953..4230
                     /label="RbcS3C"
                     /ApEinfo_revcolor="#f8d3a9"
                     /ApEinfo_fwdcolor="#f8d3a9"
     misc_feature    complement(4262..4389)
                     /label="RB\short"
                     /ApEinfo_revcolor="#f8d3a9"
                     /ApEinfo_fwdcolor="#f8d3a9"
     misc_feature    complement(4413..5894)
                     /label="RK2\trfa\(no\Esp3I)"
                     /ApEinfo_revcolor="#c7b0e3"
                     /ApEinfo_fwdcolor="#c7b0e3"
     misc_feature    5905..193
                     /label="pUC\ori"
                     /ApEinfo_revcolor="#ff9ccd"
                     /ApEinfo_fwdcolor="#ff9ccd"
     rep_origin      5940..5940
                     /label="ORI"
                     /ApEinfo_revcolor="#b1ff67"
                     /ApEinfo_fwdcolor="#b1ff67"
ORIGIN
        1 attacgcgca gaaaaaaagg atctcaagaa gatcctttga tcttttctac ggggtctgac
       61 gctcagtgga acgaaaactc acgttaaggg attttggtca tgagattatc aaaaaggatc
      121 ttcacctaga tccttttaaa ttaaaaatga agttttaaat caatctaaag tatatatgag
      181 taaacttggt ctgacagtta ccaatgctta atcagtgagg cacctatctc agcgatctgt
      241 ctatttcgtt catccatagt tgcctgactc cccgtcgtgt agataactac gatacgggag
      301 ggcttaccat ctggccccag tgctgcaatg ataccgcgag aaccacgctc accggctcca
      361 gatttatcag caataaacca gccagccgga agggccgagc gcagaagtgg tcctgcaact
      421 ttatccgcct ccatccagtc tattaattgt tgccgggaag ctagagtaag tagttcgcca
      481 gttaatagtt tgcgcaacgt tgttgccatt gctacaggca tcgtggtgtc acgctcgtcg
      541 tttggtatgg cttcattcag ctccggttcc caacgatcaa ggcgagttac atgatccccc
      601 atgttgtgca aaaaagcggt tagctccttc ggtcctccga tcgttgtcag aagtaagttg
      661 gccgcagtgt tatcactcat ggttatggca gcactgcata attctcttac tgtcatgcca
      721 tccgtaagat gcttttctgt gactggtgag tactcaacca agtcattctg agaatagtgt
      781 atgcggcgac cgagttgctc ttgcccggcg tcaatacggg ataataccgc gccacatagc
      841 agaactttaa aagtgctcat cattggaaaa cgttcttcgg ggcgaaaact ctcaaggatc
      901 ttaccgctgt tgagatccag ttcgatgtaa cccactcgtg cacccaactg atcttcagca
      961 tcttttactt tcaccagcgt ttctgggtga gcaaaaacag gaaggcaaaa tgccgcaaaa
     1021 aagggaataa gggcgacacg gaaatgttga atactcatac tcttcctttt tcaatattat
     1081 tgaagcattt atcagggtta ttgtctcatg agcggataca tatttgaatg tatttagaaa
     1141 aataaacaaa taggggttcc gcgcacgaat tggccagcgc tgccattttt ggggtgaggc
     1201 cgttcgcggc cgaggggcgc agcccctggg gggatgggag gcccgcgtta gcgggccggg
     1261 agggttcgag aagggggggc accccccttc ggcgtgcgcg gtcacgcgca cagggcgcag
     1321 ccctggttaa aaacaaggtt tataaatatt ggtttaaaag caggttaaaa gacaggttag
     1381 cggtggccga aaaacgggcg gaaacccttg caaatgctgg attttctgcc tgtggacagc
     1441 ccctcaaatg tcaataggtg cgcccctcat ctgtcagcac tctgcccctc aagtgtcaag
     1501 gatcgcgccc ctcatctgtc agtagtcgcg cccctcaagt gtcaataccg cagggcactt
     1561 atccccaggc ttgtccacat catctgtggg aaactcgcgt aaaatcaggc gttttcgccg
     1621 atttgcgagg ctggccagct ccacgtcgcc ggccgaaatc gagcctgccc ctcatctgtc
     1681 aacgccgcgc cgggtgagtc ggcccctcaa gtgtcaacgt ccgcccctca tctgtcagtg
     1741 agggccaagt tttccgcgag gtatccacaa cgccggcggc cgcggtgtct cgcacacggc
     1801 ttcgacggcg tttctggcgc gtttgcaggg ccatagacgg ccgccagccc agcggcgagg
     1861 gcaaccagcc cggtgagcgt cgcaaaggag atcctgatct gactgatggg ctgcctgtat
     1921 cgagtggtga ttttgtgccg agctgccggt cggggagctg ttggctggct ggtggcagga
     1981 tatattgtgg tgtaaacaaa ttgacgctta gacaacttaa taacacattg cggacgtttt
     2041 taatgtactg gggtggatgc agtgggcccc actctgtgaa gacaatgccg aattcggatc
     2101 cggagCTCCT TTAGATTGAG TCCATATAAG ATGTCCCGTA AGTTTAAATA TAAAAATCAT
     2161 GGTTTGGCTC TCTCTATCGG GAAACCAAAT ATGTAAAATT GATTTTGCCA TATTTGTCCG
     2221 ATGCTTATTG AAATTGATTT TTATCTCTAT AATTATATAA CTTGAAGTTA GAACTTAGAA
     2281 CTGCAGCTTT TAATTTTTAA TATGATTTTT ATACTCAAAT TTAGCGTTCA AGGCACGCGG
     2341 ACATGAATAT ATTTAAATAT AACTAATTCA CATTTAACCC ATTTTTAACT AAATCATTTT
     2401 ATTTGAAAAA AAATTTGTTG GCAAAACTAA ACATGCACTA AACCAAGTTG TTTGGCCTCC
     2461 GGTGGAAAGG AGCTCTTTCC AAGGATGTAT CCGGAAAATA CCGGACTCGA TTCACAGAGG
     2521 GAACAACGCT TGACCAATTT GCATGAGCCA GATTAGTCAC CAACCTTTGG TGGGTCGAAA
     2581 ACTGGTGCAA AAGCCAAAAA ATCCATTAAA AAAACTAAAC ACGCACTAAA TATTTCCAAC
     2641 TAAAGTATTA GTATTATTTT AAAAAAAAAC AAAAACTATA TTTAAAACAA ATAGTAGTAT
     2701 TATTTAGTCC GGATTCTAGA ATGGCGTCTT GAGACTGAAT TGTTTAATAT TAAACAAATA
     2761 AAATAAAAAA TGAGAGACTG CAACATAATT TCCTCTTCTT TTTTGGGTTT GCATTTGATC
     2821 GTGTAAAAGA GAAATCTAGA TACAAGAATA CGCAGATTTT GAATATATTG CCATAGCTTT
     2881 TGTGGTTATT TGAATAGTAT ATCAGGAATT TTGAAATTTG ACTGGTCTTA GAGGAGATAA
     2941 AAGAAGtAAA AAAAAATAGT ATATCAAGAA TTTTGTGAAC CCAAATAATT TTTTTCTTTA
     3001 AAATTCATAT CTCAATGTGA ATAATAAAAT GGTTCCAACA ACCTGATATT AGTTAGTCAT
     3061 CATCTTTATC TAATTAGCAA TCTAAAGTCC AAACAATACT GTACCAAAAA AAGTCTAAAT
     3121 AATACAACTT CAGTTCCTAT AAATACTAGC ATAACTACAT TCATAAACCA CACATTACGA
     3181 CCATTATTTG TTATTTCTTA CCTAGCATTT TAATACATTA TACCATCaat gGTGagcaag
     3241 ggcgaagagc tgttcaccgg ggtgGTGCCC ATCCTGGTCG AGCTGGACGG CGACGTAAAC
     3301 GGCCACAAGT TCAGCGTGTC CGGCGAGGGC GAGGGCGATG CCACCTACGG CAAGCTGACC
     3361 CTGAAGTTCA TCTGCACCAC CGGCAAGCTG CCCGTGCCCT GGCCCACCCT CGTGACCACC
     3421 CTGACCTACG GCGTGCAGTG CTTCAGCCGC TACCCCGACC ACATGAAGCA GCACGACTTC
     3481 TTCAAGTCCG CCATGCCCGA AGGCTACGTC CAGGAGCGCA CCATCTTCTT CAAGGACGAC
     3541 GGCAACTACA AGACCCGCGC CGAGGTGAAG TTCGAGGGCG ACACCCTGGT GAACCGCATC
     3601 GAGCTGAAGG GCATCGACTT CAAGGAGGAC GGCAACATCC TGGGGCACAA GCTGGAGTAC
     3661 AACTACAACA GCCACAACGT CTATATCATG GCCGACAAGC AGAAGAACGG CATCAAGGTG
     3721 AACTTCAAGA TCCGCCACAA CATCGAGGAC GGCAGCGTGC AGCTCGCCGA CCACTACCAG
     3781 CAGAACACCC CCATCGGCGA CGGCCCCGTG CTGCTGCCCG ACAACCACTA CCTGAGCACC
     3841 CAGTCCGCCC TGAGCAAAGA CCCCAACGAG AAGCGCGATC ACATGGTCCT GCTGGAGTTC
     3901 GTGACCGCCG CCGGGATCAC TCTCGGCATG GACGAGCTGT ACAAGTGaGC TTatatgtca
     3961 acagtgagaa actgttcgca ttttccgttt tgcttctttc tttctattca atgtatgttg
     4021 ttggattcca gttgaattta ttatgagaac taataataat agtaataatc atttgtttct
     4081 ttactaattt gcattttcac atatgatttc tggtgcatat cataattttc attccaccaa
     4141 tattaatttc cccattcaag ttacttatga aatagaaatc ctcttctccg actactttat
     4201 ttgtccgaaa gtcttgtggc tgctatataa cgctgcaatt gtcttctgca cgaagtggtt
     4261 taaactatca gtgtttgaca ggatatattg gcgggtaaac ctaagagaaa agagcgttta
     4321 ttagaataat cggatattta aaagggcgtg aaaaggttta tccgttcgtc catttgtatg
     4381 tgcatgccaa ccacagggtt ccccagatca ggcgctggct gctgaacccc cagccggaac
     4441 tgaccccaca aggccctagc gtttgcaatg caccaggtca tcattgaccc aggcgtgttc
     4501 caccaggccg ctgcctcgca actcttcgca ggcttcgccg acctgctcgc gccacttctt
     4561 cacgcgggtg gaatccgatc cgcacatgag gcggaaggtt tccagcttga gcgggtacgg
     4621 ctcccggtgc gagctgaaat agtcgaacat ccgtcgggcc gtcggcgaca gcttgcggta
     4681 cttctcccat atgaatttcg tgtagtggtc gccagcaaac agcacgacga tttcctcgtc
     4741 gatcaggacc tggcaacggg acgttttctt gccacggtcc aggacgcgga agcggtgcag
     4801 cagcgacacc gattccaggt gcccaacgcg gtcggacgtg aagcccatcg ccgtcgcctg
     4861 taggcgcgac aggcattcct cggccttcgt gtaataccgg ccattgatcg accagcccag
     4921 gtcctggcaa agctcgtaga acgtgaaggt gatcggctcg ccgatagggg tgcgcttcgc
     4981 gtactccaac acctgctgcc acaccagttc gtcatcgtcg gcccgcagct cgacgccggt
     5041 gtaggtgatc ttcacgtcct tgttgacgtg gaaaatgacc ttgttttgca gcgcctcgcg
     5101 cgggattttc ttgttgcgcg tggtgaacag ggcagagcgg gccgtgtcgt ttggcatcgc
     5161 tcgcatcgtg tccggccacg gcgcaatatc gaacaaggaa agctgcattt ccttgatctg
     5221 ctgcttcgtg tgtttcagca acgcggcctg cttggcctcg ctgacctgtt ttgccaggtc
     5281 ctcgccggcg gtttttcgct tcttggtcgt catagttcct cgcgtgtcga tggtcatcga
     5341 cttcgccaaa cctgccgcct cctgttcaag acgacgcgaa cgctccacgg cggccgatgg
     5401 cgcgggcagg gcagggggag ccagttgcac gctgtcgcgc tcgatcttgg ccgtagcttg
     5461 ctggaccatc gagccgacgg actggaaggt ttcgcggggc gcacgcatga cggtgcggct
     5521 tgcgatggtt tcggcatcct cggcggaaaa ccccgcgtcg atcagttctt gcctgtatgc
     5581 cttccggtca aacgtccgat tcattcaccc tccttgcggg attgccccga ctcacgccgg
     5641 ggcaatgtgc ccttattcct gatttgaccc gcctggtgcc ttggtgtcca gataatccac
     5701 cttatcggca atgaagtcgg tcccgtagac cgtctggccg tccttctcgt acttggtatt
     5761 ccgaatcttg ccctgcacga ataccagcga ccccttgccc aaatacttgc cgtgggcctc
     5821 ggcctgagag ccaaaacact tgatgcggaa gaagtcggtg cgctcctgct tgtcgccggc
     5881 atcgttgcgc cacatctagg atctgccagg aaccgtaaaa aggccgcgtt gctggcgttt
     5941 ttccataggc tccgcccccc tgacgagcat cacaaaaatc gacgctcaag tcagaggtgg
     6001 cgaaacccga caggactata aagataccag gcgtttcccc ctggaagctc cctcgtgcgc
     6061 tctcctgttc cgaccctgcc gcttaccgga tacctgtccg cctttctccc ttcgggaagc
     6121 gtggcgcttt ctcatagctc acgctgtagg tatctcagtt cggtgtaggt cgttcgctcc
     6181 aagctgggct gtgtgcacga accccccgtt cagcccgacc gctgcgcctt atccggtaac
     6241 tatcgtcttg agtccaaccc ggtaagacac gacttatcgc cactggcagc agccactggt
     6301 aacaggatta gcagagcgag gtatgtaggc ggtgctacag agttcttgaa gtggtggcct
     6361 aactacggct acactagaag gacagtattt ggtatctgcg ctctgctgaa gccagttacc
     6421 ttcggaaaaa gagttggtag ctcttgatcc ggcaaacaaa ccaccgctgg tagcggtggt
     6481 ttttttgttt gcaagcagca g
//
