# Supplementary material for: Systematic Comparison of Plant Promoters in Nicotiana spp. Expression Systems
Source: Int J Mol Sci. 2022 Dec 6;23(23):15441. doi: 10.3390/ijms232315441 (PMC9740895; doi:10.3390/ijms232315441)
Supplement: Supplementary file 1 [file ijms-23-15441-s001.zip › Data S4. Maps of the plasmids used in the study/level 1/Level1-1 pMinSyn104 - 5UTR AtRBCS2B - EGFP - tOCS.gb]

LOCUS       Level1-1_|_pMinSyn104_- 6306 bp ds-DNA     circular     20-OCT-2022
DEFINITION  .
FEATURES             Location/Qualifiers
     misc_feature    749..1538
                     /label="pUC\ori"
                     /ApEinfo_revcolor="#ff9ccd"
                     /ApEinfo_fwdcolor="#ff9ccd"
     rep_origin      784..784
                     /label="ORI"
                     /ApEinfo_revcolor="#b1ff67"
                     /ApEinfo_fwdcolor="#b1ff67"
     CDS             complement(1546..2403)
                     /label="AP\r"
                     /ApEinfo_revcolor="#b4abac"
                     /ApEinfo_fwdcolor="#b4abac"
     rep_origin      complement(2601..3218)
                     /label="oriV"
                     /ApEinfo_revcolor="#f58a5e"
                     /ApEinfo_fwdcolor="#f58a5e"
     misc_feature    3248..3395
                     /label="TDNA-LB"
                     /ApEinfo_revcolor="#ffef86"
                     /ApEinfo_fwdcolor="#ffef86"
     misc_feature    3451..3867
                     /label="MinSyn_104 "
                     /ApEinfo_revcolor="#c6c9d1"
                     /ApEinfo_fwdcolor="#c6c9d1"
     misc_feature    3868..3927
                     /label="5' UTR, RbcS2B (AT5g38420, A. thaliana)"
                     /ApEinfo_revcolor="#b4abac"
                     /ApEinfo_fwdcolor="#b4abac"
     CDS             3929..4658
                     /label="EGFP"
                     /ApEinfo_revcolor="#84b0dc"
                     /ApEinfo_fwdcolor="#84b0dc"
                     /translation="MVSKGEELFTGVVPILVELDGDVNGHKFSVSGEGEGDATYGKLTLKFICTTGKLPVPWPTLVTTLTYGVQCFSRYPDHMKQHDFFKSAMPEGYVQERTIFFKDDGNYKTRAEVKFEGDTLVNRIELKGIDFKEDGNILGHKLEYNYNSHNVYIMADKQKNGIKVNFKIRHNIEDGSVQLADHYQQNTPIGDGPVLLPDNHYLSTQSALSKDPNEKRDHMVLLEFVTAAGITLGMDELYKGS*L"
     misc_feature    3932..4644
                     /label="EGFP"
                     /ApEinfo_revcolor="#b1ff67"
                     /ApEinfo_fwdcolor="#b1ff67"
     primer          4527..4546
                     /label="pr934 EGFP RT dir"
                     /note="sequence: ACTACCTGAGCACCCAGTCC"
                     /ApEinfo_revcolor="#b4abac"
                     /ApEinfo_fwdcolor="#b4abac"
     misc_feature    4649..4657
                     /label="stop-plug"
                     /ApEinfo_revcolor="#75c6a9"
                     /ApEinfo_fwdcolor="#75c6a9"
     terminator      4670..5377
                     /label="OCS terminator"
                     /ApEinfo_revcolor="#ffef86"
                     /ApEinfo_fwdcolor="#ffef86"
     misc_feature    complement(5412..5539)
                     /label="RB\short"
                     /ApEinfo_revcolor="#f8d3a9"
                     /ApEinfo_fwdcolor="#f8d3a9"
     misc_feature    complement(5563..738)
                     /label="RK2\trfa\(no\Esp3I)"
                     /ApEinfo_revcolor="#c7b0e3"
                     /ApEinfo_fwdcolor="#c7b0e3"
ORIGIN
        1 tcgctcgcat cgtgtccggc cacggcgcaa tatcgaacaa ggaaagctgc atttccttga
       61 tctgctgctt cgtgtgtttc agcaacgcgg cctgcttggc ctcgctgacc tgttttgcca
      121 ggtcctcgcc ggcggttttt cgcttcttgg tcgtcatagt tcctcgcgtg tcgatggtca
      181 tcgacttcgc caaacctgcc gcctcctgtt caagacgacg cgaacgctcc acggcggccg
      241 atggcgcggg cagggcaggg ggagccagtt gcacgctgtc gcgctcgatc ttggccgtag
      301 cttgctggac catcgagccg acggactgga aggtttcgcg gggcgcacgc atgacggtgc
      361 ggcttgcgat ggtttcggca tcctcggcgg aaaaccccgc gtcgatcagt tcttgcctgt
      421 atgccttccg gtcaaacgtc cgattcattc accctccttg cgggattgcc ccgactcacg
      481 ccggggcaat gtgcccttat tcctgatttg acccgcctgg tgccttggtg tccagataat
      541 ccaccttatc ggcaatgaag tcggtcccgt agaccgtctg gccgtccttc tcgtacttgg
      601 tattccgaat cttgccctgc acgaatacca gcgacccctt gcccaaatac ttgccgtggg
      661 cctcggcctg agagccaaaa cacttgatgc ggaagaagtc ggtgcgctcc tgcttgtcgc
      721 cggcatcgtt gcgccacatc taggatctgc caggaaccgt aaaaaggccg cgttgctggc
      781 gtttttccat aggctccgcc cccctgacga gcatcacaaa aatcgacgct caagtcagag
      841 gtggcgaaac ccgacaggac tataaagata ccaggcgttt ccccctggaa gctccctcgt
      901 gcgctctcct gttccgaccc tgccgcttac cggatacctg tccgcctttc tcccttcggg
      961 aagcgtggcg ctttctcata gctcacgctg taggtatctc agttcggtgt aggtcgttcg
     1021 ctccaagctg ggctgtgtgc acgaaccccc cgttcagccc gaccgctgcg ccttatccgg
     1081 taactatcgt cttgagtcca acccggtaag acacgactta tcgccactgg cagcagccac
     1141 tggtaacagg attagcagag cgaggtatgt aggcggtgct acagagttct tgaagtggtg
     1201 gcctaactac ggctacacta gaaggacagt atttggtatc tgcgctctgc tgaagccagt
     1261 taccttcgga aaaagagttg gtagctcttg atccggcaaa caaaccaccg ctggtagcgg
     1321 tggttttttt gtttgcaagc agcagattac gcgcagaaaa aaaggatctc aagaagatcc
     1381 tttgatcttt tctacggggt ctgacgctca gtggaacgaa aactcacgtt aagggatttt
     1441 ggtcatgaga ttatcaaaaa ggatcttcac ctagatcctt ttaaattaaa aatgaagttt
     1501 taaatcaatc taaagtatat atgagtaaac ttggtctgac agttaccaat gcttaatcag
     1561 tgaggcacct atctcagcga tctgtctatt tcgttcatcc atagttgcct gactccccgt
     1621 cgtgtagata actacgatac gggagggctt accatctggc cccagtgctg caatgatacc
     1681 gcgagaacca cgctcaccgg ctccagattt atcagcaata aaccagccag ccggaagggc
     1741 cgagcgcaga agtggtcctg caactttatc cgcctccatc cagtctatta attgttgccg
     1801 ggaagctaga gtaagtagtt cgccagttaa tagtttgcgc aacgttgttg ccattgctac
     1861 aggcatcgtg gtgtcacgct cgtcgtttgg tatggcttca ttcagctccg gttcccaacg
     1921 atcaaggcga gttacatgat cccccatgtt gtgcaaaaaa gcggttagct ccttcggtcc
     1981 tccgatcgtt gtcagaagta agttggccgc agtgttatca ctcatggtta tggcagcact
     2041 gcataattct cttactgtca tgccatccgt aagatgcttt tctgtgactg gtgagtactc
     2101 aaccaagtca ttctgagaat agtgtatgcg gcgaccgagt tgctcttgcc cggcgtcaat
     2161 acgggataat accgcgccac atagcagaac tttaaaagtg ctcatcattg gaaaacgttc
     2221 ttcggggcga aaactctcaa ggatcttacc gctgttgaga tccagttcga tgtaacccac
     2281 tcgtgcaccc aactgatctt cagcatcttt tactttcacc agcgtttctg ggtgagcaaa
     2341 aacaggaagg caaaatgccg caaaaaaggg aataagggcg acacggaaat gttgaatact
     2401 catactcttc ctttttcaat attattgaag catttatcag ggttattgtc tcatgagcgg
     2461 atacatattt gaatgtattt agaaaaataa acaaataggg gttccgcgca cgaattggcc
     2521 agcgctgcca tttttggggt gaggccgttc gcggccgagg ggcgcagccc ctggggggat
     2581 gggaggcccg cgttagcggg ccgggagggt tcgagaaggg ggggcacccc ccttcggcgt
     2641 gcgcggtcac gcgcacaggg cgcagccctg gttaaaaaca aggtttataa atattggttt
     2701 aaaagcaggt taaaagacag gttagcggtg gccgaaaaac gggcggaaac ccttgcaaat
     2761 gctggatttt ctgcctgtgg acagcccctc aaatgtcaat aggtgcgccc ctcatctgtc
     2821 agcactctgc ccctcaagtg tcaaggatcg cgcccctcat ctgtcagtag tcgcgcccct
     2881 caagtgtcaa taccgcaggg cacttatccc caggcttgtc cacatcatct gtgggaaact
     2941 cgcgtaaaat caggcgtttt cgccgatttg cgaggctggc cagctccacg tcgccggccg
     3001 aaatcgagcc tgcccctcat ctgtcaacgc cgcgccgggt gagtcggccc ctcaagtgtc
     3061 aacgtccgcc cctcatctgt cagtgagggc caagttttcc gcgaggtatc cacaacgccg
     3121 gcggccgcgg tgtctcgcac acggcttcga cggcgtttct ggcgcgtttg cagggccata
     3181 gacggccgcc agcccagcgg cgagggcaac cagcccggtg agcgtcgcaa aggagatcct
     3241 gatctgactg atgggctgcc tgtatcgagt ggtgattttg tgccgagctg ccggtcgggg
     3301 agctgttggc tggctggtgg caggatatat tgtggtgtaa acaaattgac gcttagacaa
     3361 cttaataaca cattgcggac gtttttaatg tactggggtg gatgcagtgg gccccactct
     3421 gtgaagacaa tgccgaattc ggatccggag GCGTGTCGTT TTAGTGAGGA TCGAAAGGAC
     3481 AGTAACTGCT AGGAGGACCG ATGCTGATCT TCCATCAACA AATAATCCAA GTAAGGTAGG
     3541 TCACGACCAC TATAATTTCG GGAAACCTCC TCGGCTATCG CTTTAGCAAG ACCTCTACAT
     3601 TGCGATAAAG GAAAGGCTAT GCCCAATTAT GACCCCCGCC GATGACGCGG GAAAAACTGG
     3661 TACTTGTTGA AGCATCTTCC ACTATGCCCA ATGGTGGAGC ACGACAAAAC TGGTACTTGT
     3721 GTACAGCTGA CGTAAGGGAT GACGCACATA TCAGCTTAGC AAGACCTCTT GAAGATAAGA
     3781 TAATAATGTT GAAGATAAGA TGCCTGCCTT GATGACTATA TAAGGTTTTG CTATTCATTG
     3841 AAAGCAGTAG TGACTGATTT GTATATATAC TACAAACAAG TAAGTAAGAG AAAAACCAAA
     3901 AGAAGAAGAG AAACAACAAG AAGAAGTAAT GGTGagcaag ggcgaagagc tgttcaccgg
     3961 ggtgGTGCCC ATCCTGGTCG AGCTGGACGG CGACGTAAAC GGCCACAAGT TCAGCGTGTC
     4021 CGGCGAGGGC GAGGGCGATG CCACCTACGG CAAGCTGACC CTGAAGTTCA TCTGCACCAC
     4081 CGGCAAGCTG CCCGTGCCCT GGCCCACCCT CGTGACCACC CTGACCTACG GCGTGCAGTG
     4141 CTTCAGCCGC TACCCCGACC ACATGAAGCA GCACGACTTC TTCAAGTCCG CCATGCCCGA
     4201 AGGCTACGTC CAGGAGCGCA CCATCTTCTT CAAGGACGAC GGCAACTACA AGACCCGCGC
     4261 CGAGGTGAAG TTCGAGGGCG ACACCCTGGT GAACCGCATC GAGCTGAAGG GCATCGACTT
     4321 CAAGGAGGAC GGCAACATCC TGGGGCACAA GCTGGAGTAC AACTACAACA GCCACAACGT
     4381 CTATATCATG GCCGACAAGC AGAAGAACGG CATCAAGGTG AACTTCAAGA TCCGCCACAA
     4441 CATCGAGGAC GGCAGCGTGC AGCTCGCCGA CCACTACCAG CAGAACACCC CCATCGGCGA
     4501 CGGCCCCGTG CTGCTGCCCG ACAACCACTA CCTGAGCACC CAGTCCGCCC TGAGCAAAGA
     4561 CCCCAACGAG AAGCGCGATC ACATGGTCCT GCTGGAGTTC GTGACCGCCG CCGGGATCAC
     4621 TCTCGGCATG GACGAGCTGT ACAAAGGTag ttaactaGCT TAATAGgtcc tgctttaatg
     4681 agatatgcga gaagcctatg atcgcatgat atttgctttc aattctgttg tgcacgttgt
     4741 aaaaaacctg agcatgtgta gctcagatcc ttaccgccgg tttcggttca ttctaatgaa
     4801 tatatcaccc gttactatcg tatttttatg aataatattc tccgttcaat ttactgattg
     4861 taccctacta cttatatgta caatattaaa atgaaaacaa tatattgtgc tgaataggtt
     4921 tatagcgaca tctatgatag agcgccacaa taacaaacaa ttgcgtttta ttattacaaa
     4981 tccaatttta aaaaaagcgg cagaaccggt caaacctaaa agactgatta cataaatctt
     5041 attcaaattt caaaagtgcc ccaggggcta gtatctacga cacaccgagc ggcgaactaa
     5101 taacgctcac tgaagggaac tccggttccc cgccggcgcg catgggtgag attccttgaa
     5161 gttgagtatt ggccgtccgc tctaccgaaa gttacgggca ccattcaacc cggtccagca
     5221 cggcggccgg gtaaccgact tgctgccccg agaattatgc agcatttttt tggtgtatgt
     5281 gggccccaaa tgaagtgcag gtcaaacctt gacagtgacg acaaatcgtt gggcgggtcc
     5341 agggcgaatt ttgcgacaac atgtcgaggc tcagcaggac cgctgcaatt gtcttctgca
     5401 cgaagtggtt taaactatca gtgtttgaca ggatatattg gcgggtaaac ctaagagaaa
     5461 agagcgttta ttagaataat cggatattta aaagggcgtg aaaaggttta tccgttcgtc
     5521 catttgtatg tgcatgccaa ccacagggtt ccccagatca ggcgctggct gctgaacccc
     5581 cagccggaac tgaccccaca aggccctagc gtttgcaatg caccaggtca tcattgaccc
     5641 aggcgtgttc caccaggccg ctgcctcgca actcttcgca ggcttcgccg acctgctcgc
     5701 gccacttctt cacgcgggtg gaatccgatc cgcacatgag gcggaaggtt tccagcttga
     5761 gcgggtacgg ctcccggtgc gagctgaaat agtcgaacat ccgtcgggcc gtcggcgaca
     5821 gcttgcggta cttctcccat atgaatttcg tgtagtggtc gccagcaaac agcacgacga
     5881 tttcctcgtc gatcaggacc tggcaacggg acgttttctt gccacggtcc aggacgcgga
     5941 agcggtgcag cagcgacacc gattccaggt gcccaacgcg gtcggacgtg aagcccatcg
     6001 ccgtcgcctg taggcgcgac aggcattcct cggccttcgt gtaataccgg ccattgatcg
     6061 accagcccag gtcctggcaa agctcgtaga acgtgaaggt gatcggctcg ccgatagggg
     6121 tgcgcttcgc gtactccaac acctgctgcc acaccagttc gtcatcgtcg gcccgcagct
     6181 cgacgccggt gtaggtgatc ttcacgtcct tgttgacgtg gaaaatgacc ttgttttgca
     6241 gcgcctcgcg cgggattttc ttgttgcgcg tggtgaacag ggcagagcgg gccgtgtcgt
     6301 ttggca
//
