# Supplementary material for: Systematic Comparison of Plant Promoters in Nicotiana spp. Expression Systems
Source: Int J Mol Sci. 2022 Dec 6;23(23):15441. doi: 10.3390/ijms232315441 (PMC9740895; doi:10.3390/ijms232315441)
Supplement: Supplementary file 1 [file ijms-23-15441-s001.zip › Data S4. Maps of the plasmids used in the study/level 1/Level1-1 pMinSyn105 - 5UTR AtRBCS2B - EGFP - tOCS.gb]

LOCUS       Level1-1_|_pMinSyn105_- 6161 bp ds-DNA     circular     20-OCT-2022
DEFINITION  .
FEATURES             Location/Qualifiers
     CDS             complement(526..1383)
                     /label="AP\r"
                     /ApEinfo_revcolor="#b4abac"
                     /ApEinfo_fwdcolor="#b4abac"
     rep_origin      complement(1581..2198)
                     /label="oriV"
                     /ApEinfo_revcolor="#f58a5e"
                     /ApEinfo_fwdcolor="#f58a5e"
     misc_feature    2228..2375
                     /label="TDNA-LB"
                     /ApEinfo_revcolor="#ffef86"
                     /ApEinfo_fwdcolor="#ffef86"
     misc_feature    2431..2702
                     /label="MinSyn_105"
                     /ApEinfo_revcolor="#ff9ccd"
                     /ApEinfo_fwdcolor="#ff9ccd"
     misc_feature    2707..2762
                     /label="5' UTR, RbcS2B"
                     /ApEinfo_revcolor="#b4abac"
                     /ApEinfo_fwdcolor="#b4abac"
     CDS             2764..3495
                     /label="EGFP"
                     /ApEinfo_revcolor="#84b0dc"
                     /ApEinfo_fwdcolor="#84b0dc"
                     /translation="MVSKGEELFTGVVPILVELDGDVNGHKFSVSGEGEGDATYGKLTLKFICTTGKLPVPWPTLVTTLTYGVQCFSRYPDHMKQHDFFKSAMPEGYVQERTIFFKDDGNYKTRAEVKFEGDTLVNRIELKGIDFKEDGNILGHKLEYNYNSHNVYIMADKQKNGIKVNFKIRHNIEDGSVQLADHYQQNTPIGDGPVLLPDNHYLSTQSALSKDPNEKRDHMVLLEFVTAAGITLGMDELYKGS*LA"
     misc_feature    2767..3479
                     /label="EGFP"
                     /ApEinfo_revcolor="#b1ff67"
                     /ApEinfo_fwdcolor="#b1ff67"
     misc_feature    3484..3492
                     /label="stop-plug"
                     /ApEinfo_revcolor="#75c6a9"
                     /ApEinfo_fwdcolor="#75c6a9"
     terminator      3505..4212
                     /label="OCS terminator"
                     /ApEinfo_revcolor="#ffef86"
                     /ApEinfo_fwdcolor="#ffef86"
     misc_feature    complement(4247..4374)
                     /label="RB\short"
                     /ApEinfo_revcolor="#f8d3a9"
                     /ApEinfo_fwdcolor="#f8d3a9"
     misc_feature    complement(4398..5879)
                     /label="RK2\trfa\(no\Esp3I)"
                     /ApEinfo_revcolor="#c7b0e3"
                     /ApEinfo_fwdcolor="#c7b0e3"
     misc_feature    5890..518
                     /label="pUC\ori"
                     /ApEinfo_revcolor="#ff9ccd"
                     /ApEinfo_fwdcolor="#ff9ccd"
     rep_origin      5925..5925
                     /label="ORI"
                     /ApEinfo_revcolor="#b1ff67"
                     /ApEinfo_fwdcolor="#b1ff67"
ORIGIN
        1 ctccaagctg ggctgtgtgc acgaaccccc cgttcagccc gaccgctgcg ccttatccgg
       61 taactatcgt cttgagtcca acccggtaag acacgactta tcgccactgg cagcagccac
      121 tggtaacagg attagcagag cgaggtatgt aggcggtgct acagagttct tgaagtggtg
      181 gcctaactac ggctacacta gaaggacagt atttggtatc tgcgctctgc tgaagccagt
      241 taccttcgga aaaagagttg gtagctcttg atccggcaaa caaaccaccg ctggtagcgg
      301 tggttttttt gtttgcaagc agcagattac gcgcagaaaa aaaggatctc aagaagatcc
      361 tttgatcttt tctacggggt ctgacgctca gtggaacgaa aactcacgtt aagggatttt
      421 ggtcatgaga ttatcaaaaa ggatcttcac ctagatcctt ttaaattaaa aatgaagttt
      481 taaatcaatc taaagtatat atgagtaaac ttggtctgac agttaccaat gcttaatcag
      541 tgaggcacct atctcagcga tctgtctatt tcgttcatcc atagttgcct gactccccgt
      601 cgtgtagata actacgatac gggagggctt accatctggc cccagtgctg caatgatacc
      661 gcgagaacca cgctcaccgg ctccagattt atcagcaata aaccagccag ccggaagggc
      721 cgagcgcaga agtggtcctg caactttatc cgcctccatc cagtctatta attgttgccg
      781 ggaagctaga gtaagtagtt cgccagttaa tagtttgcgc aacgttgttg ccattgctac
      841 aggcatcgtg gtgtcacgct cgtcgtttgg tatggcttca ttcagctccg gttcccaacg
      901 atcaaggcga gttacatgat cccccatgtt gtgcaaaaaa gcggttagct ccttcggtcc
      961 tccgatcgtt gtcagaagta agttggccgc agtgttatca ctcatggtta tggcagcact
     1021 gcataattct cttactgtca tgccatccgt aagatgcttt tctgtgactg gtgagtactc
     1081 aaccaagtca ttctgagaat agtgtatgcg gcgaccgagt tgctcttgcc cggcgtcaat
     1141 acgggataat accgcgccac atagcagaac tttaaaagtg ctcatcattg gaaaacgttc
     1201 ttcggggcga aaactctcaa ggatcttacc gctgttgaga tccagttcga tgtaacccac
     1261 tcgtgcaccc aactgatctt cagcatcttt tactttcacc agcgtttctg ggtgagcaaa
     1321 aacaggaagg caaaatgccg caaaaaaggg aataagggcg acacggaaat gttgaatact
     1381 catactcttc ctttttcaat attattgaag catttatcag ggttattgtc tcatgagcgg
     1441 atacatattt gaatgtattt agaaaaataa acaaataggg gttccgcgca cgaattggcc
     1501 agcgctgcca tttttggggt gaggccgttc gcggccgagg ggcgcagccc ctggggggat
     1561 gggaggcccg cgttagcggg ccgggagggt tcgagaaggg ggggcacccc ccttcggcgt
     1621 gcgcggtcac gcgcacaggg cgcagccctg gttaaaaaca aggtttataa atattggttt
     1681 aaaagcaggt taaaagacag gttagcggtg gccgaaaaac gggcggaaac ccttgcaaat
     1741 gctggatttt ctgcctgtgg acagcccctc aaatgtcaat aggtgcgccc ctcatctgtc
     1801 agcactctgc ccctcaagtg tcaaggatcg cgcccctcat ctgtcagtag tcgcgcccct
     1861 caagtgtcaa taccgcaggg cacttatccc caggcttgtc cacatcatct gtgggaaact
     1921 cgcgtaaaat caggcgtttt cgccgatttg cgaggctggc cagctccacg tcgccggccg
     1981 aaatcgagcc tgcccctcat ctgtcaacgc cgcgccgggt gagtcggccc ctcaagtgtc
     2041 aacgtccgcc cctcatctgt cagtgagggc caagttttcc gcgaggtatc cacaacgccg
     2101 gcggccgcgg tgtctcgcac acggcttcga cggcgtttct ggcgcgtttg cagggccata
     2161 gacggccgcc agcccagcgg cgagggcaac cagcccggtg agcgtcgcaa aggagatcct
     2221 gatctgactg atgggctgcc tgtatcgagt ggtgattttg tgccgagctg ccggtcgggg
     2281 agctgttggc tggctggtgg caggatatat tgtggtgtaa acaaattgac gcttagacaa
     2341 cttaataaca cattgcggac gtttttaatg tactggggtg gatgcagtgg gccccactct
     2401 gtgaagacaa tgccgaattc ggatccggag GCGTGTCGTT TTAGTGAGGA ACCACGTCTA
     2461 CAAGGTAGGT CACGACCACT ATGCCATGAG CTAAGCACAT ACGTCAGTAT CAGCTTAGCA
     2521 AAACCATTAT TGCGTCTGCA CCTCACATGT AGGCTGAAGA TAAGATAATA ATGTTGAAGA
     2581 TAAGAACGAC CACTATGCCC AATTAGCTGA CGTAAGGGAT GACGCACAGG TTGTCTGCAC
     2641 CTCACATGTA CTATATAAGG TTTTGCTATT CATTGAAAGC AGTAGTGACT GATTTGTATA
     2701 TATACTACAA ACAAGTAAGT AAGAGAAAAA CCAAAAGAAG AAGAGAAACA ACAAGAAGAA
     2761 GTAATGGTGa gcaagggcga agagctgttc accggggtgG TGCCCATCCT GGTCGAGCTG
     2821 GACGGCGACG TAAACGGCCA CAAGTTCAGC GTGTCCGGCG AGGGCGAGGG CGATGCCACC
     2881 TACGGCAAGC TGACCCTGAA GTTCATCTGC ACCACCGGCA AGCTGCCCGT GCCCTGGCCC
     2941 ACCCTCGTGA CCACCCTGAC CTACGGCGTG CAGTGCTTCA GCCGCTACCC CGACCACATG
     3001 AAGCAGCACG ACTTCTTCAA GTCCGCCATG CCCGAAGGCT ACGTCCAGGA GCGCACCATC
     3061 TTCTTCAAGG ACGACGGCAA CTACAAGACC CGCGCCGAGG TGAAGTTCGA GGGCGACACC
     3121 CTGGTGAACC GCATCGAGCT GAAGGGCATC GACTTCAAGG AGGACGGCAA CATCCTGGGG
     3181 CACAAGCTGG AGTACAACTA CAACAGCCAC AACGTCTATA TCATGGCCGA CAAGCAGAAG
     3241 AACGGCATCA AGGTGAACTT CAAGATCCGC CACAACATCG AGGACGGCAG CGTGCAGCTC
     3301 GCCGACCACT ACCAGCAGAA CACCCCCATC GGCGACGGCC CCGTGCTGCT GCCCGACAAC
     3361 CACTACCTGA GCACCCAGTC CGCCCTGAGC AAAGACCCCA ACGAGAAGCG CGATCACATG
     3421 GTCCTGCTGG AGTTCGTGAC CGCCGCCGGG ATCACTCTCG GCATGGACGA GCTGTACAAA
     3481 GGTagttaac taGCTTAATA Ggtcctgctt taatgagata tgcgagaagc ctatgatcgc
     3541 atgatatttg ctttcaattc tgttgtgcac gttgtaaaaa acctgagcat gtgtagctca
     3601 gatccttacc gccggtttcg gttcattcta atgaatatat cacccgttac tatcgtattt
     3661 ttatgaataa tattctccgt tcaatttact gattgtaccc tactacttat atgtacaata
     3721 ttaaaatgaa aacaatatat tgtgctgaat aggtttatag cgacatctat gatagagcgc
     3781 cacaataaca aacaattgcg ttttattatt acaaatccaa ttttaaaaaa agcggcagaa
     3841 ccggtcaaac ctaaaagact gattacataa atcttattca aatttcaaaa gtgccccagg
     3901 ggctagtatc tacgacacac cgagcggcga actaataacg ctcactgaag ggaactccgg
     3961 ttccccgccg gcgcgcatgg gtgagattcc ttgaagttga gtattggccg tccgctctac
     4021 cgaaagttac gggcaccatt caacccggtc cagcacggcg gccgggtaac cgacttgctg
     4081 ccccgagaat tatgcagcat ttttttggtg tatgtgggcc ccaaatgaag tgcaggtcaa
     4141 accttgacag tgacgacaaa tcgttgggcg ggtccagggc gaattttgcg acaacatgtc
     4201 gaggctcagc aggaccgctg caattgtctt ctgcacgaag tggtttaaac tatcagtgtt
     4261 tgacaggata tattggcggg taaacctaag agaaaagagc gtttattaga ataatcggat
     4321 atttaaaagg gcgtgaaaag gtttatccgt tcgtccattt gtatgtgcat gccaaccaca
     4381 gggttcccca gatcaggcgc tggctgctga acccccagcc ggaactgacc ccacaaggcc
     4441 ctagcgtttg caatgcacca ggtcatcatt gacccaggcg tgttccacca ggccgctgcc
     4501 tcgcaactct tcgcaggctt cgccgacctg ctcgcgccac ttcttcacgc gggtggaatc
     4561 cgatccgcac atgaggcgga aggtttccag cttgagcggg tacggctccc ggtgcgagct
     4621 gaaatagtcg aacatccgtc gggccgtcgg cgacagcttg cggtacttct cccatatgaa
     4681 tttcgtgtag tggtcgccag caaacagcac gacgatttcc tcgtcgatca ggacctggca
     4741 acgggacgtt ttcttgccac ggtccaggac gcggaagcgg tgcagcagcg acaccgattc
     4801 caggtgccca acgcggtcgg acgtgaagcc catcgccgtc gcctgtaggc gcgacaggca
     4861 ttcctcggcc ttcgtgtaat accggccatt gatcgaccag cccaggtcct ggcaaagctc
     4921 gtagaacgtg aaggtgatcg gctcgccgat aggggtgcgc ttcgcgtact ccaacacctg
     4981 ctgccacacc agttcgtcat cgtcggcccg cagctcgacg ccggtgtagg tgatcttcac
     5041 gtccttgttg acgtggaaaa tgaccttgtt ttgcagcgcc tcgcgcggga ttttcttgtt
     5101 gcgcgtggtg aacagggcag agcgggccgt gtcgtttggc atcgctcgca tcgtgtccgg
     5161 ccacggcgca atatcgaaca aggaaagctg catttccttg atctgctgct tcgtgtgttt
     5221 cagcaacgcg gcctgcttgg cctcgctgac ctgttttgcc aggtcctcgc cggcggtttt
     5281 tcgcttcttg gtcgtcatag ttcctcgcgt gtcgatggtc atcgacttcg ccaaacctgc
     5341 cgcctcctgt tcaagacgac gcgaacgctc cacggcggcc gatggcgcgg gcagggcagg
     5401 gggagccagt tgcacgctgt cgcgctcgat cttggccgta gcttgctgga ccatcgagcc
     5461 gacggactgg aaggtttcgc ggggcgcacg catgacggtg cggcttgcga tggtttcggc
     5521 atcctcggcg gaaaaccccg cgtcgatcag ttcttgcctg tatgccttcc ggtcaaacgt
     5581 ccgattcatt caccctcctt gcgggattgc cccgactcac gccggggcaa tgtgccctta
     5641 ttcctgattt gacccgcctg gtgccttggt gtccagataa tccaccttat cggcaatgaa
     5701 gtcggtcccg tagaccgtct ggccgtcctt ctcgtacttg gtattccgaa tcttgccctg
     5761 cacgaatacc agcgacccct tgcccaaata cttgccgtgg gcctcggcct gagagccaaa
     5821 acacttgatg cggaagaagt cggtgcgctc ctgcttgtcg ccggcatcgt tgcgccacat
     5881 ctaggatctg ccaggaaccg taaaaaggcc gcgttgctgg cgtttttcca taggctccgc
     5941 ccccctgacg agcatcacaa aaatcgacgc tcaagtcaga ggtggcgaaa cccgacagga
     6001 ctataaagat accaggcgtt tccccctgga agctccctcg tgcgctctcc tgttccgacc
     6061 ctgccgctta ccggatacct gtccgccttt ctcccttcgg gaagcgtggc gctttctcat
     6121 agctcacgct gtaggtatct cagttcggtg taggtcgttc g
//
