# Supplementary material for: Systematic Comparison of Plant Promoters in Nicotiana spp. Expression Systems
Source: Int J Mol Sci. 2022 Dec 6;23(23):15441. doi: 10.3390/ijms232315441 (PMC9740895; doi:10.3390/ijms232315441)
Supplement: Supplementary file 1 [file ijms-23-15441-s001.zip › Data S4. Maps of the plasmids used in the study/level 1/Level1-1 pMinSyn108 - 5UTR AtRBCS2B - EGFP - tOCS.gb]

LOCUS       Level1-1_|_pMinSyn108_- 6161 bp ds-DNA     circular     20-OCT-2022
DEFINITION  .
FEATURES             Location/Qualifiers
     misc_feature    656..1445
                     /label="pUC\ori"
                     /ApEinfo_revcolor="#ff9ccd"
                     /ApEinfo_fwdcolor="#ff9ccd"
     rep_origin      691..691
                     /label="ORI"
                     /ApEinfo_revcolor="#b1ff67"
                     /ApEinfo_fwdcolor="#b1ff67"
     CDS             complement(1453..2310)
                     /label="AP\r"
                     /ApEinfo_revcolor="#b4abac"
                     /ApEinfo_fwdcolor="#b4abac"
     rep_origin      complement(2508..3125)
                     /label="oriV"
                     /ApEinfo_revcolor="#f58a5e"
                     /ApEinfo_fwdcolor="#f58a5e"
     misc_feature    3155..3302
                     /label="TDNA-LB"
                     /ApEinfo_revcolor="#ffef86"
                     /ApEinfo_fwdcolor="#ffef86"
     misc_feature    3358..3629
                     /label="MinSyn108"
                     /ApEinfo_revcolor="#f8d3a9"
                     /ApEinfo_fwdcolor="#f8d3a9"
     misc_feature    3634..3689
                     /label="5' UTR, RbcS2B"
                     /ApEinfo_revcolor="#b4abac"
                     /ApEinfo_fwdcolor="#b4abac"
     CDS             3691..4431
                     /label="Translation 3691-4431"
                     /translation="MVSKGEELFTGVVPILVELDGDVNGHKFSVSGEGEGDATYGKLTLKFICTTGKLPVPWPTLVTTLTYGVQCFSRYPDHMKQHDFFKSAMPEGYVQERTIFFKDDGNYKTRAEVKFEGDTLVNRIELKGIDFKEDGNILGHKLEYNYNSHNVYIMADKQKNGIKVNFKIRHNIEDGSVQLADHYQQNTPIGDGPVLLPDNHYLSTQSALSKDPNEKRDHMVLLEFVTAAGITLGMDELYKGS*LA**V"
     misc_feature    3694..4406
                     /label="EGFP"
                     /ApEinfo_revcolor="#b1ff67"
                     /ApEinfo_fwdcolor="#b1ff67"
     misc_feature    4411..4419
                     /label="stop-plug"
                     /ApEinfo_revcolor="#75c6a9"
                     /ApEinfo_fwdcolor="#75c6a9"
     terminator      4432..5139
                     /label="OCS terminator"
                     /ApEinfo_revcolor="#ffef86"
                     /ApEinfo_fwdcolor="#ffef86"
     misc_feature    complement(5174..5301)
                     /label="RB\short"
                     /ApEinfo_revcolor="#f8d3a9"
                     /ApEinfo_fwdcolor="#f8d3a9"
     misc_feature    complement(5325..645)
                     /label="RK2\trfa\(no\Esp3I)"
                     /ApEinfo_revcolor="#c7b0e3"
                     /ApEinfo_fwdcolor="#c7b0e3"
ORIGIN
        1 gcttggcctc gctgacctgt tttgccaggt cctcgccggc ggtttttcgc ttcttggtcg
       61 tcatagttcc tcgcgtgtcg atggtcatcg acttcgccaa acctgccgcc tcctgttcaa
      121 gacgacgcga acgctccacg gcggccgatg gcgcgggcag ggcaggggga gccagttgca
      181 cgctgtcgcg ctcgatcttg gccgtagctt gctggaccat cgagccgacg gactggaagg
      241 tttcgcgggg cgcacgcatg acggtgcggc ttgcgatggt ttcggcatcc tcggcggaaa
      301 accccgcgtc gatcagttct tgcctgtatg ccttccggtc aaacgtccga ttcattcacc
      361 ctccttgcgg gattgccccg actcacgccg gggcaatgtg cccttattcc tgatttgacc
      421 cgcctggtgc cttggtgtcc agataatcca ccttatcggc aatgaagtcg gtcccgtaga
      481 ccgtctggcc gtccttctcg tacttggtat tccgaatctt gccctgcacg aataccagcg
      541 accccttgcc caaatacttg ccgtgggcct cggcctgaga gccaaaacac ttgatgcgga
      601 agaagtcggt gcgctcctgc ttgtcgccgg catcgttgcg ccacatctag gatctgccag
      661 gaaccgtaaa aaggccgcgt tgctggcgtt tttccatagg ctccgccccc ctgacgagca
      721 tcacaaaaat cgacgctcaa gtcagaggtg gcgaaacccg acaggactat aaagatacca
      781 ggcgtttccc cctggaagct ccctcgtgcg ctctcctgtt ccgaccctgc cgcttaccgg
      841 atacctgtcc gcctttctcc cttcgggaag cgtggcgctt tctcatagct cacgctgtag
      901 gtatctcagt tcggtgtagg tcgttcgctc caagctgggc tgtgtgcacg aaccccccgt
      961 tcagcccgac cgctgcgcct tatccggtaa ctatcgtctt gagtccaacc cggtaagaca
     1021 cgacttatcg ccactggcag cagccactgg taacaggatt agcagagcga ggtatgtagg
     1081 cggtgctaca gagttcttga agtggtggcc taactacggc tacactagaa ggacagtatt
     1141 tggtatctgc gctctgctga agccagttac cttcggaaaa agagttggta gctcttgatc
     1201 cggcaaacaa accaccgctg gtagcggtgg tttttttgtt tgcaagcagc agattacgcg
     1261 cagaaaaaaa ggatctcaag aagatccttt gatcttttct acggggtctg acgctcagtg
     1321 gaacgaaaac tcacgttaag ggattttggt catgagatta tcaaaaagga tcttcaccta
     1381 gatcctttta aattaaaaat gaagttttaa atcaatctaa agtatatatg agtaaacttg
     1441 gtctgacagt taccaatgct taatcagtga ggcacctatc tcagcgatct gtctatttcg
     1501 ttcatccata gttgcctgac tccccgtcgt gtagataact acgatacggg agggcttacc
     1561 atctggcccc agtgctgcaa tgataccgcg agaaccacgc tcaccggctc cagatttatc
     1621 agcaataaac cagccagccg gaagggccga gcgcagaagt ggtcctgcaa ctttatccgc
     1681 ctccatccag tctattaatt gttgccggga agctagagta agtagttcgc cagttaatag
     1741 tttgcgcaac gttgttgcca ttgctacagg catcgtggtg tcacgctcgt cgtttggtat
     1801 ggcttcattc agctccggtt cccaacgatc aaggcgagtt acatgatccc ccatgttgtg
     1861 caaaaaagcg gttagctcct tcggtcctcc gatcgttgtc agaagtaagt tggccgcagt
     1921 gttatcactc atggttatgg cagcactgca taattctctt actgtcatgc catccgtaag
     1981 atgcttttct gtgactggtg agtactcaac caagtcattc tgagaatagt gtatgcggcg
     2041 accgagttgc tcttgcccgg cgtcaatacg ggataatacc gcgccacata gcagaacttt
     2101 aaaagtgctc atcattggaa aacgttcttc ggggcgaaaa ctctcaagga tcttaccgct
     2161 gttgagatcc agttcgatgt aacccactcg tgcacccaac tgatcttcag catcttttac
     2221 tttcaccagc gtttctgggt gagcaaaaac aggaaggcaa aatgccgcaa aaaagggaat
     2281 aagggcgaca cggaaatgtt gaatactcat actcttcctt tttcaatatt attgaagcat
     2341 ttatcagggt tattgtctca tgagcggata catatttgaa tgtatttaga aaaataaaca
     2401 aataggggtt ccgcgcacga attggccagc gctgccattt ttggggtgag gccgttcgcg
     2461 gccgaggggc gcagcccctg gggggatggg aggcccgcgt tagcgggccg ggagggttcg
     2521 agaagggggg gcacccccct tcggcgtgcg cggtcacgcg cacagggcgc agccctggtt
     2581 aaaaacaagg tttataaata ttggtttaaa agcaggttaa aagacaggtt agcggtggcc
     2641 gaaaaacggg cggaaaccct tgcaaatgct ggattttctg cctgtggaca gcccctcaaa
     2701 tgtcaatagg tgcgcccctc atctgtcagc actctgcccc tcaagtgtca aggatcgcgc
     2761 ccctcatctg tcagtagtcg cgcccctcaa gtgtcaatac cgcagggcac ttatccccag
     2821 gcttgtccac atcatctgtg ggaaactcgc gtaaaatcag gcgttttcgc cgatttgcga
     2881 ggctggccag ctccacgtcg ccggccgaaa tcgagcctgc ccctcatctg tcaacgccgc
     2941 gccgggtgag tcggcccctc aagtgtcaac gtccgcccct catctgtcag tgagggccaa
     3001 gttttccgcg aggtatccac aacgccggcg gccgcggtgt ctcgcacacg gcttcgacgg
     3061 cgtttctggc gcgtttgcag ggccatagac ggccgccagc ccagcggcga gggcaaccag
     3121 cccggtgagc gtcgcaaagg agatcctgat ctgactgatg ggctgcctgt atcgagtggt
     3181 gattttgtgc cgagctgccg gtcggggagc tgttggctgg ctggtggcag gatatattgt
     3241 ggtgtaaaca aattgacgct tagacaactt aataacacat tgcggacgtt tttaatgtac
     3301 tggggtggat gcagtgggcc ccactctgtg aagacaatgc cgaattcgga tccggagGCG
     3361 TGTCGTTTTA GTGAGGAGCA AGTGGATGTA GGTCACGACC ATCACTATCA GCGATCTTGC
     3421 CTGCCTTTTA TGACCCCCGC CGATGACGCG GGAAGGAGGA CCGATGCTGA TTCTCTCTGC
     3481 CGACAGTGGT CCCAAAGGTT GTCTGCACCA ACCATTATTG CGTCACATGT AGGCTATCAG
     3541 CTTATGACGT AAGCCATGAC GTCTAGACCT CTACAAACTA TATAAGGTTT TGCTATTCAT
     3601 TGAAAGCAGT AGTGACTGAT TTGTATATAT ACTACAAACA AGTAAGTAAG AGAAAAACCA
     3661 AAAGAAGAAG AGAAACAACA AGAAGAAGTa atgGTGagca agggcgaaga gctgttcacc
     3721 ggggtgGTGC CCATCCTGGT CGAGCTGGAC GGCGACGTAA ACGGCCACAA GTTCAGCGTG
     3781 TCCGGCGAGG GCGAGGGCGA TGCCACCTAC GGCAAGCTGA CCCTGAAGTT CATCTGCACC
     3841 ACCGGCAAGC TGCCCGTGCC CTGGCCCACC CTCGTGACCA CCCTGACCTA CGGCGTGCAG
     3901 TGCTTCAGCC GCTACCCCGA CCACATGAAG CAGCACGACT TCTTCAAGTC CGCCATGCCC
     3961 GAAGGCTACG TCCAGGAGCG CACCATCTTC TTCAAGGACG ACGGCAACTA CAAGACCCGC
     4021 GCCGAGGTGA AGTTCGAGGG CGACACCCTG GTGAACCGCA TCGAGCTGAA GGGCATCGAC
     4081 TTCAAGGAGG ACGGCAACAT CCTGGGGCAC AAGCTGGAGT ACAACTACAA CAGCCACAAC
     4141 GTCTATATCA TGGCCGACAA GCAGAAGAAC GGCATCAAGG TGAACTTCAA GATCCGCCAC
     4201 AACATCGAGG ACGGCAGCGT GCAGCTCGCC GACCACTACC AGCAGAACAC CCCCATCGGC
     4261 GACGGCCCCG TGCTGCTGCC CGACAACCAC TACCTGAGCA CCCAGTCCGC CCTGAGCAAA
     4321 GACCCCAACG AGAAGCGCGA TCACATGGTC CTGCTGGAGT TCGTGACCGC CGCCGGGATC
     4381 ACTCTCGGCA TGGACGAGCT GTACAAAGGT agttaactaG CTTAATAGgt cctgctttaa
     4441 tgagatatgc gagaagccta tgatcgcatg atatttgctt tcaattctgt tgtgcacgtt
     4501 gtaaaaaacc tgagcatgtg tagctcagat ccttaccgcc ggtttcggtt cattctaatg
     4561 aatatatcac ccgttactat cgtattttta tgaataatat tctccgttca atttactgat
     4621 tgtaccctac tacttatatg tacaatatta aaatgaaaac aatatattgt gctgaatagg
     4681 tttatagcga catctatgat agagcgccac aataacaaac aattgcgttt tattattaca
     4741 aatccaattt taaaaaaagc ggcagaaccg gtcaaaccta aaagactgat tacataaatc
     4801 ttattcaaat ttcaaaagtg ccccaggggc tagtatctac gacacaccga gcggcgaact
     4861 aataacgctc actgaaggga actccggttc cccgccggcg cgcatgggtg agattccttg
     4921 aagttgagta ttggccgtcc gctctaccga aagttacggg caccattcaa cccggtccag
     4981 cacggcggcc gggtaaccga cttgctgccc cgagaattat gcagcatttt tttggtgtat
     5041 gtgggcccca aatgaagtgc aggtcaaacc ttgacagtga cgacaaatcg ttgggcgggt
     5101 ccagggcgaa ttttgcgaca acatgtcgag gctcagcagg accgctgcaa ttgtcttctg
     5161 cacgaagtgg tttaaactat cagtgtttga caggatatat tggcgggtaa acctaagaga
     5221 aaagagcgtt tattagaata atcggatatt taaaagggcg tgaaaaggtt tatccgttcg
     5281 tccatttgta tgtgcatgcc aaccacaggg ttccccagat caggcgctgg ctgctgaacc
     5341 cccagccgga actgacccca caaggcccta gcgtttgcaa tgcaccaggt catcattgac
     5401 ccaggcgtgt tccaccaggc cgctgcctcg caactcttcg caggcttcgc cgacctgctc
     5461 gcgccacttc ttcacgcggg tggaatccga tccgcacatg aggcggaagg tttccagctt
     5521 gagcgggtac ggctcccggt gcgagctgaa atagtcgaac atccgtcggg ccgtcggcga
     5581 cagcttgcgg tacttctccc atatgaattt cgtgtagtgg tcgccagcaa acagcacgac
     5641 gatttcctcg tcgatcagga cctggcaacg ggacgttttc ttgccacggt ccaggacgcg
     5701 gaagcggtgc agcagcgaca ccgattccag gtgcccaacg cggtcggacg tgaagcccat
     5761 cgccgtcgcc tgtaggcgcg acaggcattc ctcggccttc gtgtaatacc ggccattgat
     5821 cgaccagccc aggtcctggc aaagctcgta gaacgtgaag gtgatcggct cgccgatagg
     5881 ggtgcgcttc gcgtactcca acacctgctg ccacaccagt tcgtcatcgt cggcccgcag
     5941 ctcgacgccg gtgtaggtga tcttcacgtc cttgttgacg tggaaaatga ccttgttttg
     6001 cagcgcctcg cgcgggattt tcttgttgcg cgtggtgaac agggcagagc gggccgtgtc
     6061 gtttggcatc gctcgcatcg tgtccggcca cggcgcaata tcgaacaagg aaagctgcat
     6121 ttccttgatc tgctgcttcg tgtgtttcag caacgcggcc t
//
