# Supplementary material for: Systematic Comparison of Plant Promoters in Nicotiana spp. Expression Systems
Source: Int J Mol Sci. 2022 Dec 6;23(23):15441. doi: 10.3390/ijms232315441 (PMC9740895; doi:10.3390/ijms232315441)
Supplement: Supplementary file 1 [file ijms-23-15441-s001.zip › Data S4. Maps of the plasmids used in the study/level 1/Level1-1 pMinSyn110 - 5UTR AtRBCS2B - EGFP - tOCS.gb]

LOCUS       Level1-1_|_pMinSyn110_- 6174 bp ds-DNA     circular     20-OCT-2022
DEFINITION  .
FEATURES             Location/Qualifiers
     CDS             complement(404..1261)
                     /label="AP\r"
                     /ApEinfo_revcolor="#b4abac"
                     /ApEinfo_fwdcolor="#b4abac"
     rep_origin      complement(1459..2076)
                     /label="oriV"
                     /ApEinfo_revcolor="#f58a5e"
                     /ApEinfo_fwdcolor="#f58a5e"
     misc_feature    2106..2253
                     /label="TDNA-LB"
                     /ApEinfo_revcolor="#ffef86"
                     /ApEinfo_fwdcolor="#ffef86"
     misc_feature    2309..2593
                     /label="MinSyn110"
                     /ApEinfo_revcolor="#d59687"
                     /ApEinfo_fwdcolor="#d59687"
     misc_feature    2598..2653
                     /label="5' UTR, RbcS2B"
                     /ApEinfo_revcolor="#b4abac"
                     /ApEinfo_fwdcolor="#b4abac"
     CDS             2655..3384
                     /label="EGFP"
                     /ApEinfo_revcolor="#84b0dc"
                     /ApEinfo_fwdcolor="#84b0dc"
                     /translation="MVSKGEELFTGVVPILVELDGDVNGHKFSVSGEGEGDATYGKLTLKFICTTGKLPVPWPTLVTTLTYGVQCFSRYPDHMKQHDFFKSAMPEGYVQERTIFFKDDGNYKTRAEVKFEGDTLVNRIELKGIDFKEDGNILGHKLEYNYNSHNVYIMADKQKNGIKVNFKIRHNIEDGSVQLADHYQQNTPIGDGPVLLPDNHYLSTQSALSKDPNEKRDHMVLLEFVTAAGITLGMDELYKGS*L"
     misc_feature    2658..3370
                     /label="EGFP"
                     /ApEinfo_revcolor="#b1ff67"
                     /ApEinfo_fwdcolor="#b1ff67"
     misc_feature    3375..3383
                     /label="stop-plug"
                     /ApEinfo_revcolor="#75c6a9"
                     /ApEinfo_fwdcolor="#75c6a9"
     terminator      3396..4103
                     /label="OCS terminator"
                     /ApEinfo_revcolor="#ffef86"
                     /ApEinfo_fwdcolor="#ffef86"
     misc_feature    complement(4138..4265)
                     /label="RB\short"
                     /ApEinfo_revcolor="#f8d3a9"
                     /ApEinfo_fwdcolor="#f8d3a9"
     misc_feature    complement(4289..5770)
                     /label="RK2\trfa\(no\Esp3I)"
                     /ApEinfo_revcolor="#c7b0e3"
                     /ApEinfo_fwdcolor="#c7b0e3"
     misc_feature    5781..396
                     /label="pUC\ori"
                     /ApEinfo_revcolor="#ff9ccd"
                     /ApEinfo_fwdcolor="#ff9ccd"
     rep_origin      5816..5816
                     /label="ORI"
                     /ApEinfo_revcolor="#b1ff67"
                     /ApEinfo_fwdcolor="#b1ff67"
ORIGIN
        1 gtaacaggat tagcagagcg aggtatgtag gcggtgctac agagttcttg aagtggtggc
       61 ctaactacgg ctacactaga aggacagtat ttggtatctg cgctctgctg aagccagtta
      121 ccttcggaaa aagagttggt agctcttgat ccggcaaaca aaccaccgct ggtagcggtg
      181 gtttttttgt ttgcaagcag cagattacgc gcagaaaaaa aggatctcaa gaagatcctt
      241 tgatcttttc tacggggtct gacgctcagt ggaacgaaaa ctcacgttaa gggattttgg
      301 tcatgagatt atcaaaaagg atcttcacct agatcctttt aaattaaaaa tgaagtttta
      361 aatcaatcta aagtatatat gagtaaactt ggtctgacag ttaccaatgc ttaatcagtg
      421 aggcacctat ctcagcgatc tgtctatttc gttcatccat agttgcctga ctccccgtcg
      481 tgtagataac tacgatacgg gagggcttac catctggccc cagtgctgca atgataccgc
      541 gagaaccacg ctcaccggct ccagatttat cagcaataaa ccagccagcc ggaagggccg
      601 agcgcagaag tggtcctgca actttatccg cctccatcca gtctattaat tgttgccggg
      661 aagctagagt aagtagttcg ccagttaata gtttgcgcaa cgttgttgcc attgctacag
      721 gcatcgtggt gtcacgctcg tcgtttggta tggcttcatt cagctccggt tcccaacgat
      781 caaggcgagt tacatgatcc cccatgttgt gcaaaaaagc ggttagctcc ttcggtcctc
      841 cgatcgttgt cagaagtaag ttggccgcag tgttatcact catggttatg gcagcactgc
      901 ataattctct tactgtcatg ccatccgtaa gatgcttttc tgtgactggt gagtactcaa
      961 ccaagtcatt ctgagaatag tgtatgcggc gaccgagttg ctcttgcccg gcgtcaatac
     1021 gggataatac cgcgccacat agcagaactt taaaagtgct catcattgga aaacgttctt
     1081 cggggcgaaa actctcaagg atcttaccgc tgttgagatc cagttcgatg taacccactc
     1141 gtgcacccaa ctgatcttca gcatctttta ctttcaccag cgtttctggg tgagcaaaaa
     1201 caggaaggca aaatgccgca aaaaagggaa taagggcgac acggaaatgt tgaatactca
     1261 tactcttcct ttttcaatat tattgaagca tttatcaggg ttattgtctc atgagcggat
     1321 acatatttga atgtatttag aaaaataaac aaataggggt tccgcgcacg aattggccag
     1381 cgctgccatt tttggggtga ggccgttcgc ggccgagggg cgcagcccct ggggggatgg
     1441 gaggcccgcg ttagcgggcc gggagggttc gagaaggggg ggcacccccc ttcggcgtgc
     1501 gcggtcacgc gcacagggcg cagccctggt taaaaacaag gtttataaat attggtttaa
     1561 aagcaggtta aaagacaggt tagcggtggc cgaaaaacgg gcggaaaccc ttgcaaatgc
     1621 tggattttct gcctgtggac agcccctcaa atgtcaatag gtgcgcccct catctgtcag
     1681 cactctgccc ctcaagtgtc aaggatcgcg cccctcatct gtcagtagtc gcgcccctca
     1741 agtgtcaata ccgcagggca cttatcccca ggcttgtcca catcatctgt gggaaactcg
     1801 cgtaaaatca ggcgttttcg ccgatttgcg aggctggcca gctccacgtc gccggccgaa
     1861 atcgagcctg cccctcatct gtcaacgccg cgccgggtga gtcggcccct caagtgtcaa
     1921 cgtccgcccc tcatctgtca gtgagggcca agttttccgc gaggtatcca caacgccggc
     1981 ggccgcggtg tctcgcacac ggcttcgacg gcgtttctgg cgcgtttgca gggccataga
     2041 cggccgccag cccagcggcg agggcaacca gcccggtgag cgtcgcaaag gagatcctga
     2101 tctgactgat gggctgcctg tatcgagtgg tgattttgtg ccgagctgcc ggtcggggag
     2161 ctgttggctg gctggtggca ggatatattg tggtgtaaac aaattgacgc ttagacaact
     2221 taataacaca ttgcggacgt ttttaatgta ctggggtgga tgcagtgggc cccactctgt
     2281 gaagacaatg ccgaattcgg atccggagGC GTGTCGTTTT AGTGAGGGTG GGAGCCACCA
     2341 CACATGTAGG CTATCAGCTT AGCAATCGAA AGGACAGTAT GTGTACAGGG CTCACTAGCA
     2401 AGTGGATAAA CTGGTACTTG TGTATGAAGA TAAGATAATA ATGTTGAAGA TAAGATAGCA
     2461 AGACCTCTAC AACTGACGTA AGGGATGACG CACACTGCTA GGAGGACATG ACGTAAGCCA
     2521 TGACGTCTAC CGATGCTGAT CCTATATAAG GTTTTGCTAT TCATTGAAAG CAGTAGTGAC
     2581 TGATTTGTAT ATATACTACA AACAAGTAAG TAAGAGAAAA ACCAAAAGAA GAAGAGAAAC
     2641 AACAAGAAGA AGTaatgGTG agcaagggcg aagagctgtt caccggggtg GTGCCCATCC
     2701 TGGTCGAGCT GGACGGCGAC GTAAACGGCC ACAAGTTCAG CGTGTCCGGC GAGGGCGAGG
     2761 GCGATGCCAC CTACGGCAAG CTGACCCTGA AGTTCATCTG CACCACCGGC AAGCTGCCCG
     2821 TGCCCTGGCC CACCCTCGTG ACCACCCTGA CCTACGGCGT GCAGTGCTTC AGCCGCTACC
     2881 CCGACCACAT GAAGCAGCAC GACTTCTTCA AGTCCGCCAT GCCCGAAGGC TACGTCCAGG
     2941 AGCGCACCAT CTTCTTCAAG GACGACGGCA ACTACAAGAC CCGCGCCGAG GTGAAGTTCG
     3001 AGGGCGACAC CCTGGTGAAC CGCATCGAGC TGAAGGGCAT CGACTTCAAG GAGGACGGCA
     3061 ACATCCTGGG GCACAAGCTG GAGTACAACT ACAACAGCCA CAACGTCTAT ATCATGGCCG
     3121 ACAAGCAGAA GAACGGCATC AAGGTGAACT TCAAGATCCG CCACAACATC GAGGACGGCA
     3181 GCGTGCAGCT CGCCGACCAC TACCAGCAGA ACACCCCCAT CGGCGACGGC CCCGTGCTGC
     3241 TGCCCGACAA CCACTACCTG AGCACCCAGT CCGCCCTGAG CAAAGACCCC AACGAGAAGC
     3301 GCGATCACAT GGTCCTGCTG GAGTTCGTGA CCGCCGCCGG GATCACTCTC GGCATGGACG
     3361 AGCTGTACAA AGGTagttaa ctaGCTTAAT AGgtcctgct ttaatgagat atgcgagaag
     3421 cctatgatcg catgatattt gctttcaatt ctgttgtgca cgttgtaaaa aacctgagca
     3481 tgtgtagctc agatccttac cgccggtttc ggttcattct aatgaatata tcacccgtta
     3541 ctatcgtatt tttatgaata atattctccg ttcaatttac tgattgtacc ctactactta
     3601 tatgtacaat attaaaatga aaacaatata ttgtgctgaa taggtttata gcgacatcta
     3661 tgatagagcg ccacaataac aaacaattgc gttttattat tacaaatcca attttaaaaa
     3721 aagcggcaga accggtcaaa cctaaaagac tgattacata aatcttattc aaatttcaaa
     3781 agtgccccag gggctagtat ctacgacaca ccgagcggcg aactaataac gctcactgaa
     3841 gggaactccg gttccccgcc ggcgcgcatg ggtgagattc cttgaagttg agtattggcc
     3901 gtccgctcta ccgaaagtta cgggcaccat tcaacccggt ccagcacggc ggccgggtaa
     3961 ccgacttgct gccccgagaa ttatgcagca tttttttggt gtatgtgggc cccaaatgaa
     4021 gtgcaggtca aaccttgaca gtgacgacaa atcgttgggc gggtccaggg cgaattttgc
     4081 gacaacatgt cgaggctcag caggaccgct gcaattgtct tctgcacgaa gtggtttaaa
     4141 ctatcagtgt ttgacaggat atattggcgg gtaaacctaa gagaaaagag cgtttattag
     4201 aataatcgga tatttaaaag ggcgtgaaaa ggtttatccg ttcgtccatt tgtatgtgca
     4261 tgccaaccac agggttcccc agatcaggcg ctggctgctg aacccccagc cggaactgac
     4321 cccacaaggc cctagcgttt gcaatgcacc aggtcatcat tgacccaggc gtgttccacc
     4381 aggccgctgc ctcgcaactc ttcgcaggct tcgccgacct gctcgcgcca cttcttcacg
     4441 cgggtggaat ccgatccgca catgaggcgg aaggtttcca gcttgagcgg gtacggctcc
     4501 cggtgcgagc tgaaatagtc gaacatccgt cgggccgtcg gcgacagctt gcggtacttc
     4561 tcccatatga atttcgtgta gtggtcgcca gcaaacagca cgacgatttc ctcgtcgatc
     4621 aggacctggc aacgggacgt tttcttgcca cggtccagga cgcggaagcg gtgcagcagc
     4681 gacaccgatt ccaggtgccc aacgcggtcg gacgtgaagc ccatcgccgt cgcctgtagg
     4741 cgcgacaggc attcctcggc cttcgtgtaa taccggccat tgatcgacca gcccaggtcc
     4801 tggcaaagct cgtagaacgt gaaggtgatc ggctcgccga taggggtgcg cttcgcgtac
     4861 tccaacacct gctgccacac cagttcgtca tcgtcggccc gcagctcgac gccggtgtag
     4921 gtgatcttca cgtccttgtt gacgtggaaa atgaccttgt tttgcagcgc ctcgcgcggg
     4981 attttcttgt tgcgcgtggt gaacagggca gagcgggccg tgtcgtttgg catcgctcgc
     5041 atcgtgtccg gccacggcgc aatatcgaac aaggaaagct gcatttcctt gatctgctgc
     5101 ttcgtgtgtt tcagcaacgc ggcctgcttg gcctcgctga cctgttttgc caggtcctcg
     5161 ccggcggttt ttcgcttctt ggtcgtcata gttcctcgcg tgtcgatggt catcgacttc
     5221 gccaaacctg ccgcctcctg ttcaagacga cgcgaacgct ccacggcggc cgatggcgcg
     5281 ggcagggcag ggggagccag ttgcacgctg tcgcgctcga tcttggccgt agcttgctgg
     5341 accatcgagc cgacggactg gaaggtttcg cggggcgcac gcatgacggt gcggcttgcg
     5401 atggtttcgg catcctcggc ggaaaacccc gcgtcgatca gttcttgcct gtatgccttc
     5461 cggtcaaacg tccgattcat tcaccctcct tgcgggattg ccccgactca cgccggggca
     5521 atgtgccctt attcctgatt tgacccgcct ggtgccttgg tgtccagata atccacctta
     5581 tcggcaatga agtcggtccc gtagaccgtc tggccgtcct tctcgtactt ggtattccga
     5641 atcttgccct gcacgaatac cagcgacccc ttgcccaaat acttgccgtg ggcctcggcc
     5701 tgagagccaa aacacttgat gcggaagaag tcggtgcgct cctgcttgtc gccggcatcg
     5761 ttgcgccaca tctaggatct gccaggaacc gtaaaaaggc cgcgttgctg gcgtttttcc
     5821 ataggctccg cccccctgac gagcatcaca aaaatcgacg ctcaagtcag aggtggcgaa
     5881 acccgacagg actataaaga taccaggcgt ttccccctgg aagctccctc gtgcgctctc
     5941 ctgttccgac cctgccgctt accggatacc tgtccgcctt tctcccttcg ggaagcgtgg
     6001 cgctttctca tagctcacgc tgtaggtatc tcagttcggt gtaggtcgtt cgctccaagc
     6061 tgggctgtgt gcacgaaccc cccgttcagc ccgaccgctg cgccttatcc ggtaactatc
     6121 gtcttgagtc caacccggta agacacgact tatcgccact ggcagcagcc actg
//
