# Supplementary material for: Systematic Comparison of Plant Promoters in Nicotiana spp. Expression Systems
Source: Int J Mol Sci. 2022 Dec 6;23(23):15441. doi: 10.3390/ijms232315441 (PMC9740895; doi:10.3390/ijms232315441)
Supplement: Supplementary file 1 [file ijms-23-15441-s001.zip › Data S4. Maps of the plasmids used in the study/level 1/Level1-1 pMinSyn1569x - 5UTR AtRBCS2B - EGFP - tOCS.gb]

LOCUS       Level1-1_|_pMinSyn1569x 6203 bp ds-DNA     circular     03-NOV-2022
DEFINITION  .
FEATURES             Location/Qualifiers
     CDS             complement(271..1128)
                     /label="AP\r"
                     /ApEinfo_revcolor="#b4abac"
                     /ApEinfo_fwdcolor="#b4abac"
     rep_origin      complement(1326..1943)
                     /label="oriV"
                     /ApEinfo_revcolor="#f58a5e"
                     /ApEinfo_fwdcolor="#f58a5e"
     misc_feature    1973..2120
                     /label="TDNA-LB"
                     /ApEinfo_revcolor="#ffef86"
                     /ApEinfo_fwdcolor="#ffef86"
     misc_feature    2176..2489
                     /label="pMinSyn1569x"
                     /ApEinfo_revcolor="#b1ff67"
                     /ApEinfo_fwdcolor="#b1ff67"
     misc_feature    2494..2549
                     /label="5' UTR, RbcS2B"
                     /ApEinfo_revcolor="#b4abac"
                     /ApEinfo_fwdcolor="#b4abac"
     CDS             2551..3279
                     /label="EGFP"
                     /ApEinfo_revcolor="#84b0dc"
                     /ApEinfo_fwdcolor="#84b0dc"
                     /translation="MVSKGEELFTGVVPILVELDGDVNGHKFSVSGEGEGDATYGKLTLKFICTTGKLPVPWPTLVTTLTYGVQCFSRYPDHMKQHDFFKSAMPEGYVQERTIFFKDDGNYKTRAEVKFEGDTLVNRIELKGIDFKEDGNILGHKLEYNYNSHNVYIMADKQKNGIKVNFKIRHNIEDGSVQLADHYQQNTPIGDGPVLLPDNHYLSTQSALSKDPNEKRDHMVLLEFVTAAGITLGMDELYKGS*L"
     misc_feature    2554..3266
                     /label="EGFP"
                     /ApEinfo_revcolor="#b1ff67"
                     /ApEinfo_fwdcolor="#b1ff67"
     misc_feature    3271..3279
                     /label="stop-plug"
                     /ApEinfo_revcolor="#75c6a9"
                     /ApEinfo_fwdcolor="#75c6a9"
     terminator      3292..3999
                     /label="OCS terminator"
                     /ApEinfo_revcolor="#ffef86"
                     /ApEinfo_fwdcolor="#ffef86"
     misc_feature    complement(4034..4161)
                     /label="RB\short"
                     /ApEinfo_revcolor="#f8d3a9"
                     /ApEinfo_fwdcolor="#f8d3a9"
     misc_feature    complement(4185..5666)
                     /label="RK2\trfa\(no\Esp3I)"
                     /ApEinfo_revcolor="#c7b0e3"
                     /ApEinfo_fwdcolor="#c7b0e3"
     misc_feature    5677..263
                     /label="pUC\ori"
                     /ApEinfo_revcolor="#ff9ccd"
                     /ApEinfo_fwdcolor="#ff9ccd"
     rep_origin      5712..5712
                     /label="ORI"
                     /ApEinfo_revcolor="#b1ff67"
                     /ApEinfo_fwdcolor="#b1ff67"
ORIGIN
        1 agttggtagc tcttgatccg gcaaacaaac caccgctggt agcggtggtt tttttgtttg
       61 caagcagcag attacgcgca gaaaaaaagg atctcaagaa gatcctttga tcttttctac
      121 ggggtctgac gctcagtgga acgaaaactc acgttaaggg attttggtca tgagattatc
      181 aaaaaggatc ttcacctaga tccttttaaa ttaaaaatga agttttaaat caatctaaag
      241 tatatatgag taaacttggt ctgacagtta ccaatgctta atcagtgagg cacctatctc
      301 agcgatctgt ctatttcgtt catccatagt tgcctgactc cccgtcgtgt agataactac
      361 gatacgggag ggcttaccat ctggccccag tgctgcaatg ataccgcgag aaccacgctc
      421 accggctcca gatttatcag caataaacca gccagccgga agggccgagc gcagaagtgg
      481 tcctgcaact ttatccgcct ccatccagtc tattaattgt tgccgggaag ctagagtaag
      541 tagttcgcca gttaatagtt tgcgcaacgt tgttgccatt gctacaggca tcgtggtgtc
      601 acgctcgtcg tttggtatgg cttcattcag ctccggttcc caacgatcaa ggcgagttac
      661 atgatccccc atgttgtgca aaaaagcggt tagctccttc ggtcctccga tcgttgtcag
      721 aagtaagttg gccgcagtgt tatcactcat ggttatggca gcactgcata attctcttac
      781 tgtcatgcca tccgtaagat gcttttctgt gactggtgag tactcaacca agtcattctg
      841 agaatagtgt atgcggcgac cgagttgctc ttgcccggcg tcaatacggg ataataccgc
      901 gccacatagc agaactttaa aagtgctcat cattggaaaa cgttcttcgg ggcgaaaact
      961 ctcaaggatc ttaccgctgt tgagatccag ttcgatgtaa cccactcgtg cacccaactg
     1021 atcttcagca tcttttactt tcaccagcgt ttctgggtga gcaaaaacag gaaggcaaaa
     1081 tgccgcaaaa aagggaataa gggcgacacg gaaatgttga atactcatac tcttcctttt
     1141 tcaatattat tgaagcattt atcagggtta ttgtctcatg agcggataca tatttgaatg
     1201 tatttagaaa aataaacaaa taggggttcc gcgcacgaat tggccagcgc tgccattttt
     1261 ggggtgaggc cgttcgcggc cgaggggcgc agcccctggg gggatgggag gcccgcgtta
     1321 gcgggccggg agggttcgag aagggggggc accccccttc ggcgtgcgcg gtcacgcgca
     1381 cagggcgcag ccctggttaa aaacaaggtt tataaatatt ggtttaaaag caggttaaaa
     1441 gacaggttag cggtggccga aaaacgggcg gaaacccttg caaatgctgg attttctgcc
     1501 tgtggacagc ccctcaaatg tcaataggtg cgcccctcat ctgtcagcac tctgcccctc
     1561 aagtgtcaag gatcgcgccc ctcatctgtc agtagtcgcg cccctcaagt gtcaataccg
     1621 cagggcactt atccccaggc ttgtccacat catctgtggg aaactcgcgt aaaatcaggc
     1681 gttttcgccg atttgcgagg ctggccagct ccacgtcgcc ggccgaaatc gagcctgccc
     1741 ctcatctgtc aacgccgcgc cgggtgagtc ggcccctcaa gtgtcaacgt ccgcccctca
     1801 tctgtcagtg agggccaagt tttccgcgag gtatccacaa cgccggcggc cgcggtgtct
     1861 cgcacacggc ttcgacggcg tttctggcgc gtttgcaggg ccatagacgg ccgccagccc
     1921 agcggcgagg gcaaccagcc cggtgagcgt cgcaaaggag atcctgatct gactgatggg
     1981 ctgcctgtat cgagtggtga ttttgtgccg agctgccggt cggggagctg ttggctggct
     2041 ggtggcagga tatattgtgg tgtaaacaaa ttgacgctta gacaacttaa taacacattg
     2101 cggacgtttt taatgtactg gggtggatgc agtgggcccc actctgtgaa gacaatgccg
     2161 aattcggatc cggagGCGTG TCGTTTTAGT GAGGCTGACG TAAGGGATGA CGCACAAGGC
     2221 TATCAGCTTA GCAAGACCTC TACAAAAATT TCGGGAAACC TCCTCGAGGG CTCACTGCTA
     2281 GGAGGACCGA TGAACCATTA TTGCGTGTAG GCTATCAGCT TAGTCCATCA ACAAATAATC
     2341 CAAGTAAGTA TCAAATATTT CTTGTGGACC GATGCTGATC TTGCCTGCCT TGATGATGAG
     2401 CTAAGCACAT ACGTCAGTAC TTGTGTACAG GGCTCACCTA TATAAGGTTT TGCTATTCAT
     2461 TGAAAGCAGT AGTGACTGAT TTGTATATAT ACTACAAACA AGTAAGTAAG AGAAAAACCA
     2521 AAAGAAGAAG AGAAACAACA AGAAGAAGTa atgGTGagca agggcgaaga gctgttcacc
     2581 ggggtgGTGC CCATCCTGGT CGAGCTGGAC GGCGACGTAA ACGGCCACAA GTTCAGCGTG
     2641 TCCGGCGAGG GCGAGGGCGA TGCCACCTAC GGCAAGCTGA CCCTGAAGTT CATCTGCACC
     2701 ACCGGCAAGC TGCCCGTGCC CTGGCCCACC CTCGTGACCA CCCTGACCTA CGGCGTGCAG
     2761 TGCTTCAGCC GCTACCCCGA CCACATGAAG CAGCACGACT TCTTCAAGTC CGCCATGCCC
     2821 GAAGGCTACG TCCAGGAGCG CACCATCTTC TTCAAGGACG ACGGCAACTA CAAGACCCGC
     2881 GCCGAGGTGA AGTTCGAGGG CGACACCCTG GTGAACCGCA TCGAGCTGAA GGGCATCGAC
     2941 TTCAAGGAGG ACGGCAACAT CCTGGGGCAC AAGCTGGAGT ACAACTACAA CAGCCACAAC
     3001 GTCTATATCA TGGCCGACAA GCAGAAGAAC GGCATCAAGG TGAACTTCAA GATCCGCCAC
     3061 AACATCGAGG ACGGCAGCGT GCAGCTCGCC GACCACTACC AGCAGAACAC CCCCATCGGC
     3121 GACGGCCCCG TGCTGCTGCC CGACAACCAC TACCTGAGCA CCCAGTCCGC CCTGAGCAAA
     3181 GACCCCAACG AGAAGCGCGA TCACATGGTC CTGCTGGAGT TCGTGACCGC CGCCGGGATC
     3241 ACTCTCGGCA TGGACGAGCT GTACAAAGGT agttaactaG CTTAATAGgt cctgctttaa
     3301 tgagatatgc gagaagccta tgatcgcatg atatttgctt tcaattctgt tgtgcacgtt
     3361 gtaaaaaacc tgagcatgtg tagctcagat ccttaccgcc ggtttcggtt cattctaatg
     3421 aatatatcac ccgttactat cgtattttta tgaataatat tctccgttca atttactgat
     3481 tgtaccctac tacttatatg tacaatatta aaatgaaaac aatatattgt gctgaatagg
     3541 tttatagcga catctatgat agagcgccac aataacaaac aattgcgttt tattattaca
     3601 aatccaattt taaaaaaagc ggcagaaccg gtcaaaccta aaagactgat tacataaatc
     3661 ttattcaaat ttcaaaagtg ccccaggggc tagtatctac gacacaccga gcggcgaact
     3721 aataacgctc actgaaggga actccggttc cccgccggcg cgcatgggtg agattccttg
     3781 aagttgagta ttggccgtcc gctctaccga aagttacggg caccattcaa cccggtccag
     3841 cacggcggcc gggtaaccga cttgctgccc cgagaattat gcagcatttt tttggtgtat
     3901 gtgggcccca aatgaagtgc aggtcaaacc ttgacagtga cgacaaatcg ttgggcgggt
     3961 ccagggcgaa ttttgcgaca acatgtcgag gctcagcagg accgctgcaa ttgtcttctg
     4021 cacgaagtgg tttaaactat cagtgtttga caggatatat tggcgggtaa acctaagaga
     4081 aaagagcgtt tattagaata atcggatatt taaaagggcg tgaaaaggtt tatccgttcg
     4141 tccatttgta tgtgcatgcc aaccacaggg ttccccagat caggcgctgg ctgctgaacc
     4201 cccagccgga actgacccca caaggcccta gcgtttgcaa tgcaccaggt catcattgac
     4261 ccaggcgtgt tccaccaggc cgctgcctcg caactcttcg caggcttcgc cgacctgctc
     4321 gcgccacttc ttcacgcggg tggaatccga tccgcacatg aggcggaagg tttccagctt
     4381 gagcgggtac ggctcccggt gcgagctgaa atagtcgaac atccgtcggg ccgtcggcga
     4441 cagcttgcgg tacttctccc atatgaattt cgtgtagtgg tcgccagcaa acagcacgac
     4501 gatttcctcg tcgatcagga cctggcaacg ggacgttttc ttgccacggt ccaggacgcg
     4561 gaagcggtgc agcagcgaca ccgattccag gtgcccaacg cggtcggacg tgaagcccat
     4621 cgccgtcgcc tgtaggcgcg acaggcattc ctcggccttc gtgtaatacc ggccattgat
     4681 cgaccagccc aggtcctggc aaagctcgta gaacgtgaag gtgatcggct cgccgatagg
     4741 ggtgcgcttc gcgtactcca acacctgctg ccacaccagt tcgtcatcgt cggcccgcag
     4801 ctcgacgccg gtgtaggtga tcttcacgtc cttgttgacg tggaaaatga ccttgttttg
     4861 cagcgcctcg cgcgggattt tcttgttgcg cgtggtgaac agggcagagc gggccgtgtc
     4921 gtttggcatc gctcgcatcg tgtccggcca cggcgcaata tcgaacaagg aaagctgcat
     4981 ttccttgatc tgctgcttcg tgtgtttcag caacgcggcc tgcttggcct cgctgacctg
     5041 ttttgccagg tcctcgccgg cggtttttcg cttcttggtc gtcatagttc ctcgcgtgtc
     5101 gatggtcatc gacttcgcca aacctgccgc ctcctgttca agacgacgcg aacgctccac
     5161 ggcggccgat ggcgcgggca gggcaggggg agccagttgc acgctgtcgc gctcgatctt
     5221 ggccgtagct tgctggacca tcgagccgac ggactggaag gtttcgcggg gcgcacgcat
     5281 gacggtgcgg cttgcgatgg tttcggcatc ctcggcggaa aaccccgcgt cgatcagttc
     5341 ttgcctgtat gccttccggt caaacgtccg attcattcac cctccttgcg ggattgcccc
     5401 gactcacgcc ggggcaatgt gcccttattc ctgatttgac ccgcctggtg ccttggtgtc
     5461 cagataatcc accttatcgg caatgaagtc ggtcccgtag accgtctggc cgtccttctc
     5521 gtacttggta ttccgaatct tgccctgcac gaataccagc gaccccttgc ccaaatactt
     5581 gccgtgggcc tcggcctgag agccaaaaca cttgatgcgg aagaagtcgg tgcgctcctg
     5641 cttgtcgccg gcatcgttgc gccacatcta ggatctgcca ggaaccgtaa aaaggccgcg
     5701 ttgctggcgt ttttccatag gctccgcccc cctgacgagc atcacaaaaa tcgacgctca
     5761 agtcagaggt ggcgaaaccc gacaggacta taaagatacc aggcgtttcc ccctggaagc
     5821 tccctcgtgc gctctcctgt tccgaccctg ccgcttaccg gatacctgtc cgcctttctc
     5881 ccttcgggaa gcgtggcgct ttctcatagc tcacgctgta ggtatctcag ttcggtgtag
     5941 gtcgttcgct ccaagctggg ctgtgtgcac gaaccccccg ttcagcccga ccgctgcgcc
     6001 ttatccggta actatcgtct tgagtccaac ccggtaagac acgacttatc gccactggca
     6061 gcagccactg gtaacaggat tagcagagcg aggtatgtag gcggtgctac agagttcttg
     6121 aagtggtggc ctaactacgg ctacactaga aggacagtat ttggtatctg cgctctgctg
     6181 aagccagtta ccttcggaaa aag
//
