# Supplementary material for: Systematic Comparison of Plant Promoters in Nicotiana spp. Expression Systems
Source: Int J Mol Sci. 2022 Dec 6;23(23):15441. doi: 10.3390/ijms232315441 (PMC9740895; doi:10.3390/ijms232315441)
Supplement: Supplementary file 1 [file ijms-23-15441-s001.zip › Data S4. Maps of the plasmids used in the study/level 1/Level1-1 pMinSyn159x - 5UTR AtRBCS2B - EGFP - tAct2.gb]

LOCUS       Level1-1_|_pMinSyn159x_ 5992 bp ds-DNA     circular     03-NOV-2022
DEFINITION  .
FEATURES             Location/Qualifiers
     rep_origin      complement(60..677)
                     /label="oriV"
                     /ApEinfo_revcolor="#f58a5e"
                     /ApEinfo_fwdcolor="#f58a5e"
     misc_feature    707..854
                     /label="TDNA-LB"
                     /ApEinfo_revcolor="#ffef86"
                     /ApEinfo_fwdcolor="#ffef86"
     misc_feature    910..1246
                     /label="pMinSyn159x"
                     /ApEinfo_revcolor="#ffef86"
                     /ApEinfo_fwdcolor="#ffef86"
     misc_feature    1251..1306
                     /label="5' UTR, RbcS2B"
                     /ApEinfo_revcolor="#b4abac"
                     /ApEinfo_fwdcolor="#b4abac"
     CDS             1308..2036
                     /label="EGFP"
                     /ApEinfo_revcolor="#84b0dc"
                     /ApEinfo_fwdcolor="#84b0dc"
                     /translation="MVSKGEELFTGVVPILVELDGDVNGHKFSVSGEGEGDATYGKLTLKFICTTGKLPVPWPTLVTTLTYGVQCFSRYPDHMKQHDFFKSAMPEGYVQERTIFFKDDGNYKTRAEVKFEGDTLVNRIELKGIDFKEDGNILGHKLEYNYNSHNVYIMADKQKNGIKVNFKIRHNIEDGSVQLADHYQQNTPIGDGPVLLPDNHYLSTQSALSKDPNEKRDHMVLLEFVTAAGITLGMDELYKGS*L"
     misc_feature    1311..2023
                     /label="EGFP"
                     /ApEinfo_revcolor="#b1ff67"
                     /ApEinfo_fwdcolor="#b1ff67"
     misc_feature    2028..2036
                     /label="stop-plug"
                     /ApEinfo_revcolor="#75c6a9"
                     /ApEinfo_fwdcolor="#75c6a9"
     misc_feature    2041..2525
                     /label="act2T"
                     /ApEinfo_revcolor="#b4abac"
                     /ApEinfo_fwdcolor="#b4abac"
     misc_feature    complement(2557..2684)
                     /label="RB\short"
                     /ApEinfo_revcolor="#f8d3a9"
                     /ApEinfo_fwdcolor="#f8d3a9"
     misc_feature    complement(2708..4189)
                     /label="RK2\trfa\(no\Esp3I)"
                     /ApEinfo_revcolor="#c7b0e3"
                     /ApEinfo_fwdcolor="#c7b0e3"
     misc_feature    4200..4989
                     /label="pUC\ori"
                     /ApEinfo_revcolor="#ff9ccd"
                     /ApEinfo_fwdcolor="#ff9ccd"
     rep_origin      4235..4235
                     /label="ORI"
                     /ApEinfo_revcolor="#b1ff67"
                     /ApEinfo_fwdcolor="#b1ff67"
     CDS             complement(4997..5854)
                     /label="AP\r"
                     /ApEinfo_revcolor="#b4abac"
                     /ApEinfo_fwdcolor="#b4abac"
ORIGIN
        1 aggccgttcg cggccgaggg gcgcagcccc tggggggatg ggaggcccgc gttagcgggc
       61 cgggagggtt cgagaagggg gggcaccccc cttcggcgtg cgcggtcacg cgcacagggc
      121 gcagccctgg ttaaaaacaa ggtttataaa tattggttta aaagcaggtt aaaagacagg
      181 ttagcggtgg ccgaaaaacg ggcggaaacc cttgcaaatg ctggattttc tgcctgtgga
      241 cagcccctca aatgtcaata ggtgcgcccc tcatctgtca gcactctgcc cctcaagtgt
      301 caaggatcgc gcccctcatc tgtcagtagt cgcgcccctc aagtgtcaat accgcagggc
      361 acttatcccc aggcttgtcc acatcatctg tgggaaactc gcgtaaaatc aggcgttttc
      421 gccgatttgc gaggctggcc agctccacgt cgccggccga aatcgagcct gcccctcatc
      481 tgtcaacgcc gcgccgggtg agtcggcccc tcaagtgtca acgtccgccc ctcatctgtc
      541 agtgagggcc aagttttccg cgaggtatcc acaacgccgg cggccgcggt gtctcgcaca
      601 cggcttcgac ggcgtttctg gcgcgtttgc agggccatag acggccgcca gcccagcggc
      661 gagggcaacc agcccggtga gcgtcgcaaa ggagatcctg atctgactga tgggctgcct
      721 gtatcgagtg gtgattttgt gccgagctgc cggtcgggga gctgttggct ggctggtggc
      781 aggatatatt gtggtgtaaa caaattgacg cttagacaac ttaataacac attgcggacg
      841 tttttaatgt actggggtgg atgcagtggg ccccactctg tgaagacaat gccgaattcg
      901 gatccggagG CGTGTCGTTT TAGTGAGGAT GACGTAAGCC ATGACGTCTA GCTAGGAGGA
      961 CCGATGCTGA TCTTGCCTAT CGAAAGGACA GTAACTTGTG TACAGGTGGT GGAGCACGAC
     1021 AGGTACTTGT GTACAGGGCT CGTGGGAGCC ACCACGATGC TGACAGCCAC TTGTGTATTA
     1081 GGTTGTCTGC ACCTCACATG TAGGCTTGAA GCATCTTCCT CAGCTTAGCA AGACCTCTAC
     1141 AAAACTGGTC TGACGTAAGG GATGACGCAC ATACAGGGCT CACTGCTAGG AGGACTATAT
     1201 AAGGTTTTGC TATTCATTGA AAGCAGTAGT GACTGATTTG TATATATACT ACAAACAAGT
     1261 AAGTAAGAGA AAAACCAAAA GAAGAAGAGA AACAACAAGA AGAAGTaatg GTGagcaagg
     1321 gcgaagagct gttcaccggg gtgGTGCCCA TCCTGGTCGA GCTGGACGGC GACGTAAACG
     1381 GCCACAAGTT CAGCGTGTCC GGCGAGGGCG AGGGCGATGC CACCTACGGC AAGCTGACCC
     1441 TGAAGTTCAT CTGCACCACC GGCAAGCTGC CCGTGCCCTG GCCCACCCTC GTGACCACCC
     1501 TGACCTACGG CGTGCAGTGC TTCAGCCGCT ACCCCGACCA CATGAAGCAG CACGACTTCT
     1561 TCAAGTCCGC CATGCCCGAA GGCTACGTCC AGGAGCGCAC CATCTTCTTC AAGGACGACG
     1621 GCAACTACAA GACCCGCGCC GAGGTGAAGT TCGAGGGCGA CACCCTGGTG AACCGCATCG
     1681 AGCTGAAGGG CATCGACTTC AAGGAGGACG GCAACATCCT GGGGCACAAG CTGGAGTACA
     1741 ACTACAACAG CCACAACGTC TATATCATGG CCGACAAGCA GAAGAACGGC ATCAAGGTGA
     1801 ACTTCAAGAT CCGCCACAAC ATCGAGGACG GCAGCGTGCA GCTCGCCGAC CACTACCAGC
     1861 AGAACACCCC CATCGGCGAC GGCCCCGTGC TGCTGCCCGA CAACCACTAC CTGAGCACCC
     1921 AGTCCGCCCT GAGCAAAGAC CCCAACGAGA AGCGCGATCA CATGGTCCTG CTGGAGTTCG
     1981 TGACCGCCGC CGGGATCACT CTCGGCATGG ACGAGCTGTA CAAAGGTagt taactaGCTT
     2041 gctctcaaga tcaaaggctt aaaaagctgg ggttttatga atgggatcaa agtttctttt
     2101 tttcttttat atttgcttct ccatttgttt gtttcatttc cctttttgtt ttcgtttcta
     2161 tgatgcactt gtgtgtgaca aactctctgg gtttttactt acgtctgcgt ttcaaaaaaa
     2221 aaaaccgctt tcgttttgcg ttttagtccc attgttttgt agctctgagt gatcgaattg
     2281 atgcctcttt attccttttg ttccctataa tttctttcaa aactcagaag aaaaaccttg
     2341 aaactctttg caatgttaat ataagtattg tataagattt ttattgattt ggttattagt
     2401 cttacttttg ctacctccat cttcacttgg aactgatatt ctgaatagtt aaagcgttac
     2461 atgtgttcca ttcacaaatg aacttaaact agcacaaagt cagatatttt aagatcgcac
     2521 catttcgctg caattgtctt ctgcacgaag tggtttaaac tatcagtgtt tgacaggata
     2581 tattggcggg taaacctaag agaaaagagc gtttattaga ataatcggat atttaaaagg
     2641 gcgtgaaaag gtttatccgt tcgtccattt gtatgtgcat gccaaccaca gggttcccca
     2701 gatcaggcgc tggctgctga acccccagcc ggaactgacc ccacaaggcc ctagcgtttg
     2761 caatgcacca ggtcatcatt gacccaggcg tgttccacca ggccgctgcc tcgcaactct
     2821 tcgcaggctt cgccgacctg ctcgcgccac ttcttcacgc gggtggaatc cgatccgcac
     2881 atgaggcgga aggtttccag cttgagcggg tacggctccc ggtgcgagct gaaatagtcg
     2941 aacatccgtc gggccgtcgg cgacagcttg cggtacttct cccatatgaa tttcgtgtag
     3001 tggtcgccag caaacagcac gacgatttcc tcgtcgatca ggacctggca acgggacgtt
     3061 ttcttgccac ggtccaggac gcggaagcgg tgcagcagcg acaccgattc caggtgccca
     3121 acgcggtcgg acgtgaagcc catcgccgtc gcctgtaggc gcgacaggca ttcctcggcc
     3181 ttcgtgtaat accggccatt gatcgaccag cccaggtcct ggcaaagctc gtagaacgtg
     3241 aaggtgatcg gctcgccgat aggggtgcgc ttcgcgtact ccaacacctg ctgccacacc
     3301 agttcgtcat cgtcggcccg cagctcgacg ccggtgtagg tgatcttcac gtccttgttg
     3361 acgtggaaaa tgaccttgtt ttgcagcgcc tcgcgcggga ttttcttgtt gcgcgtggtg
     3421 aacagggcag agcgggccgt gtcgtttggc atcgctcgca tcgtgtccgg ccacggcgca
     3481 atatcgaaca aggaaagctg catttccttg atctgctgct tcgtgtgttt cagcaacgcg
     3541 gcctgcttgg cctcgctgac ctgttttgcc aggtcctcgc cggcggtttt tcgcttcttg
     3601 gtcgtcatag ttcctcgcgt gtcgatggtc atcgacttcg ccaaacctgc cgcctcctgt
     3661 tcaagacgac gcgaacgctc cacggcggcc gatggcgcgg gcagggcagg gggagccagt
     3721 tgcacgctgt cgcgctcgat cttggccgta gcttgctgga ccatcgagcc gacggactgg
     3781 aaggtttcgc ggggcgcacg catgacggtg cggcttgcga tggtttcggc atcctcggcg
     3841 gaaaaccccg cgtcgatcag ttcttgcctg tatgccttcc ggtcaaacgt ccgattcatt
     3901 caccctcctt gcgggattgc cccgactcac gccggggcaa tgtgccctta ttcctgattt
     3961 gacccgcctg gtgccttggt gtccagataa tccaccttat cggcaatgaa gtcggtcccg
     4021 tagaccgtct ggccgtcctt ctcgtacttg gtattccgaa tcttgccctg cacgaatacc
     4081 agcgacccct tgcccaaata cttgccgtgg gcctcggcct gagagccaaa acacttgatg
     4141 cggaagaagt cggtgcgctc ctgcttgtcg ccggcatcgt tgcgccacat ctaggatctg
     4201 ccaggaaccg taaaaaggcc gcgttgctgg cgtttttcca taggctccgc ccccctgacg
     4261 agcatcacaa aaatcgacgc tcaagtcaga ggtggcgaaa cccgacagga ctataaagat
     4321 accaggcgtt tccccctgga agctccctcg tgcgctctcc tgttccgacc ctgccgctta
     4381 ccggatacct gtccgccttt ctcccttcgg gaagcgtggc gctttctcat agctcacgct
     4441 gtaggtatct cagttcggtg taggtcgttc gctccaagct gggctgtgtg cacgaacccc
     4501 ccgttcagcc cgaccgctgc gccttatccg gtaactatcg tcttgagtcc aacccggtaa
     4561 gacacgactt atcgccactg gcagcagcca ctggtaacag gattagcaga gcgaggtatg
     4621 taggcggtgc tacagagttc ttgaagtggt ggcctaacta cggctacact agaaggacag
     4681 tatttggtat ctgcgctctg ctgaagccag ttaccttcgg aaaaagagtt ggtagctctt
     4741 gatccggcaa acaaaccacc gctggtagcg gtggtttttt tgtttgcaag cagcagatta
     4801 cgcgcagaaa aaaaggatct caagaagatc ctttgatctt ttctacgggg tctgacgctc
     4861 agtggaacga aaactcacgt taagggattt tggtcatgag attatcaaaa aggatcttca
     4921 cctagatcct tttaaattaa aaatgaagtt ttaaatcaat ctaaagtata tatgagtaaa
     4981 cttggtctga cagttaccaa tgcttaatca gtgaggcacc tatctcagcg atctgtctat
     5041 ttcgttcatc catagttgcc tgactccccg tcgtgtagat aactacgata cgggagggct
     5101 taccatctgg ccccagtgct gcaatgatac cgcgagaacc acgctcaccg gctccagatt
     5161 tatcagcaat aaaccagcca gccggaaggg ccgagcgcag aagtggtcct gcaactttat
     5221 ccgcctccat ccagtctatt aattgttgcc gggaagctag agtaagtagt tcgccagtta
     5281 atagtttgcg caacgttgtt gccattgcta caggcatcgt ggtgtcacgc tcgtcgtttg
     5341 gtatggcttc attcagctcc ggttcccaac gatcaaggcg agttacatga tcccccatgt
     5401 tgtgcaaaaa agcggttagc tccttcggtc ctccgatcgt tgtcagaagt aagttggccg
     5461 cagtgttatc actcatggtt atggcagcac tgcataattc tcttactgtc atgccatccg
     5521 taagatgctt ttctgtgact ggtgagtact caaccaagtc attctgagaa tagtgtatgc
     5581 ggcgaccgag ttgctcttgc ccggcgtcaa tacgggataa taccgcgcca catagcagaa
     5641 ctttaaaagt gctcatcatt ggaaaacgtt cttcggggcg aaaactctca aggatcttac
     5701 cgctgttgag atccagttcg atgtaaccca ctcgtgcacc caactgatct tcagcatctt
     5761 ttactttcac cagcgtttct gggtgagcaa aaacaggaag gcaaaatgcc gcaaaaaagg
     5821 gaataagggc gacacggaaa tgttgaatac tcatactctt cctttttcaa tattattgaa
     5881 gcatttatca gggttattgt ctcatgagcg gatacatatt tgaatgtatt tagaaaaata
     5941 aacaaatagg ggttccgcgc acgaattggc cagcgctgcc atttttgggg tg
//
