# Supplementary material for: Systematic Comparison of Plant Promoters in Nicotiana spp. Expression Systems
Source: Int J Mol Sci. 2022 Dec 6;23(23):15441. doi: 10.3390/ijms232315441 (PMC9740895; doi:10.3390/ijms232315441)
Supplement: Supplementary file 1 [file ijms-23-15441-s001.zip › Data S4. Maps of the plasmids used in the study/level 1/Level1-1 pMinSyn159x - 5UTR AtRBCS2B - EGFP - tATPase.gb]

LOCUS       Level1-1_|_pMinSyn159x_ 5985 bp ds-DNA     circular     03-NOV-2022
DEFINITION  .
FEATURES             Location/Qualifiers
     CDS             complement(298..1155)
                     /label="AP\r"
                     /ApEinfo_revcolor="#b4abac"
                     /ApEinfo_fwdcolor="#b4abac"
     rep_origin      complement(1353..1970)
                     /label="oriV"
                     /ApEinfo_revcolor="#f58a5e"
                     /ApEinfo_fwdcolor="#f58a5e"
     misc_feature    2000..2147
                     /label="TDNA-LB"
                     /ApEinfo_revcolor="#ffef86"
                     /ApEinfo_fwdcolor="#ffef86"
     misc_feature    2203..2539
                     /label="pMinSyn159x"
                     /ApEinfo_revcolor="#ffef86"
                     /ApEinfo_fwdcolor="#ffef86"
     misc_feature    2544..2599
                     /label="5' UTR, RbcS2B"
                     /ApEinfo_revcolor="#b4abac"
                     /ApEinfo_fwdcolor="#b4abac"
     CDS             2601..3329
                     /label="EGFP"
                     /ApEinfo_revcolor="#84b0dc"
                     /ApEinfo_fwdcolor="#84b0dc"
                     /translation="MVSKGEELFTGVVPILVELDGDVNGHKFSVSGEGEGDATYGKLTLKFICTTGKLPVPWPTLVTTLTYGVQCFSRYPDHMKQHDFFKSAMPEGYVQERTIFFKDDGNYKTRAEVKFEGDTLVNRIELKGIDFKEDGNILGHKLEYNYNSHNVYIMADKQKNGIKVNFKIRHNIEDGSVQLADHYQQNTPIGDGPVLLPDNHYLSTQSALSKDPNEKRDHMVLLEFVTAAGITLGMDELYKGS*L"
     misc_feature    2604..3316
                     /label="EGFP"
                     /ApEinfo_revcolor="#b1ff67"
                     /ApEinfo_fwdcolor="#b1ff67"
     misc_feature    3321..3329
                     /label="stop-plug"
                     /ApEinfo_revcolor="#75c6a9"
                     /ApEinfo_fwdcolor="#75c6a9"
     misc_feature    3334..3807
                     /label="UTR ATPase"
                     /ApEinfo_revcolor="#ffef86"
                     /ApEinfo_fwdcolor="#ffef86"
     misc_feature    complement(3843..3970)
                     /label="RB\short"
                     /ApEinfo_revcolor="#f8d3a9"
                     /ApEinfo_fwdcolor="#f8d3a9"
     misc_feature    complement(3994..5475)
                     /label="RK2\trfa\(no\Esp3I)"
                     /ApEinfo_revcolor="#c7b0e3"
                     /ApEinfo_fwdcolor="#c7b0e3"
     misc_feature    5486..290
                     /label="pUC\ori"
                     /ApEinfo_revcolor="#ff9ccd"
                     /ApEinfo_fwdcolor="#ff9ccd"
     rep_origin      5521..5521
                     /label="ORI"
                     /ApEinfo_revcolor="#b1ff67"
                     /ApEinfo_fwdcolor="#b1ff67"
ORIGIN
        1 gctgaagcca gttaccttcg gaaaaagagt tggtagctct tgatccggca aacaaaccac
       61 cgctggtagc ggtggttttt ttgtttgcaa gcagcagatt acgcgcagaa aaaaaggatc
      121 tcaagaagat cctttgatct tttctacggg gtctgacgct cagtggaacg aaaactcacg
      181 ttaagggatt ttggtcatga gattatcaaa aaggatcttc acctagatcc ttttaaatta
      241 aaaatgaagt tttaaatcaa tctaaagtat atatgagtaa acttggtctg acagttacca
      301 atgcttaatc agtgaggcac ctatctcagc gatctgtcta tttcgttcat ccatagttgc
      361 ctgactcccc gtcgtgtaga taactacgat acgggagggc ttaccatctg gccccagtgc
      421 tgcaatgata ccgcgagaac cacgctcacc ggctccagat ttatcagcaa taaaccagcc
      481 agccggaagg gccgagcgca gaagtggtcc tgcaacttta tccgcctcca tccagtctat
      541 taattgttgc cgggaagcta gagtaagtag ttcgccagtt aatagtttgc gcaacgttgt
      601 tgccattgct acaggcatcg tggtgtcacg ctcgtcgttt ggtatggctt cattcagctc
      661 cggttcccaa cgatcaaggc gagttacatg atcccccatg ttgtgcaaaa aagcggttag
      721 ctccttcggt cctccgatcg ttgtcagaag taagttggcc gcagtgttat cactcatggt
      781 tatggcagca ctgcataatt ctcttactgt catgccatcc gtaagatgct tttctgtgac
      841 tggtgagtac tcaaccaagt cattctgaga atagtgtatg cggcgaccga gttgctcttg
      901 cccggcgtca atacgggata ataccgcgcc acatagcaga actttaaaag tgctcatcat
      961 tggaaaacgt tcttcggggc gaaaactctc aaggatctta ccgctgttga gatccagttc
     1021 gatgtaaccc actcgtgcac ccaactgatc ttcagcatct tttactttca ccagcgtttc
     1081 tgggtgagca aaaacaggaa ggcaaaatgc cgcaaaaaag ggaataaggg cgacacggaa
     1141 atgttgaata ctcatactct tcctttttca atattattga agcatttatc agggttattg
     1201 tctcatgagc ggatacatat ttgaatgtat ttagaaaaat aaacaaatag gggttccgcg
     1261 cacgaattgg ccagcgctgc catttttggg gtgaggccgt tcgcggccga ggggcgcagc
     1321 ccctgggggg atgggaggcc cgcgttagcg ggccgggagg gttcgagaag ggggggcacc
     1381 ccccttcggc gtgcgcggtc acgcgcacag ggcgcagccc tggttaaaaa caaggtttat
     1441 aaatattggt ttaaaagcag gttaaaagac aggttagcgg tggccgaaaa acgggcggaa
     1501 acccttgcaa atgctggatt ttctgcctgt ggacagcccc tcaaatgtca ataggtgcgc
     1561 ccctcatctg tcagcactct gcccctcaag tgtcaaggat cgcgcccctc atctgtcagt
     1621 agtcgcgccc ctcaagtgtc aataccgcag ggcacttatc cccaggcttg tccacatcat
     1681 ctgtgggaaa ctcgcgtaaa atcaggcgtt ttcgccgatt tgcgaggctg gccagctcca
     1741 cgtcgccggc cgaaatcgag cctgcccctc atctgtcaac gccgcgccgg gtgagtcggc
     1801 ccctcaagtg tcaacgtccg cccctcatct gtcagtgagg gccaagtttt ccgcgaggta
     1861 tccacaacgc cggcggccgc ggtgtctcgc acacggcttc gacggcgttt ctggcgcgtt
     1921 tgcagggcca tagacggccg ccagcccagc ggcgagggca accagcccgg tgagcgtcgc
     1981 aaaggagatc ctgatctgac tgatgggctg cctgtatcga gtggtgattt tgtgccgagc
     2041 tgccggtcgg ggagctgttg gctggctggt ggcaggatat attgtggtgt aaacaaattg
     2101 acgcttagac aacttaataa cacattgcgg acgtttttaa tgtactgggg tggatgcagt
     2161 gggccccact ctgtgaagac aatgccgaat tcggatccgg agGCGTGTCG TTTTAGTGAG
     2221 GATGACGTAA GCCATGACGT CTAGCTAGGA GGACCGATGC TGATCTTGCC TATCGAAAGG
     2281 ACAGTAACTT GTGTACAGGT GGTGGAGCAC GACAGGTACT TGTGTACAGG GCTCGTGGGA
     2341 GCCACCACGA TGCTGACAGC CACTTGTGTA TTAGGTTGTC TGCACCTCAC ATGTAGGCTT
     2401 GAAGCATCTT CCTCAGCTTA GCAAGACCTC TACAAAACTG GTCTGACGTA AGGGATGACG
     2461 CACATACAGG GCTCACTGCT AGGAGGACTA TATAAGGTTT TGCTATTCAT TGAAAGCAGT
     2521 AGTGACTGAT TTGTATATAT ACTACAAACA AGTAAGTAAG AGAAAAACCA AAAGAAGAAG
     2581 AGAAACAACA AGAAGAAGTa atgGTGagca agggcgaaga gctgttcacc ggggtgGTGC
     2641 CCATCCTGGT CGAGCTGGAC GGCGACGTAA ACGGCCACAA GTTCAGCGTG TCCGGCGAGG
     2701 GCGAGGGCGA TGCCACCTAC GGCAAGCTGA CCCTGAAGTT CATCTGCACC ACCGGCAAGC
     2761 TGCCCGTGCC CTGGCCCACC CTCGTGACCA CCCTGACCTA CGGCGTGCAG TGCTTCAGCC
     2821 GCTACCCCGA CCACATGAAG CAGCACGACT TCTTCAAGTC CGCCATGCCC GAAGGCTACG
     2881 TCCAGGAGCG CACCATCTTC TTCAAGGACG ACGGCAACTA CAAGACCCGC GCCGAGGTGA
     2941 AGTTCGAGGG CGACACCCTG GTGAACCGCA TCGAGCTGAA GGGCATCGAC TTCAAGGAGG
     3001 ACGGCAACAT CCTGGGGCAC AAGCTGGAGT ACAACTACAA CAGCCACAAC GTCTATATCA
     3061 TGGCCGACAA GCAGAAGAAC GGCATCAAGG TGAACTTCAA GATCCGCCAC AACATCGAGG
     3121 ACGGCAGCGT GCAGCTCGCC GACCACTACC AGCAGAACAC CCCCATCGGC GACGGCCCCG
     3181 TGCTGCTGCC CGACAACCAC TACCTGAGCA CCCAGTCCGC CCTGAGCAAA GACCCCAACG
     3241 AGAAGCGCGA TCACATGGTC CTGCTGGAGT TCGTGACCGC CGCCGGGATC ACTCTCGGCA
     3301 TGGACGAGCT GTACAAAGGT agttaactaG CTTaccgcac tgtgtgtggt ttctcaagac
     3361 caagacagct aaagcctaaa gtcagagatc taatatgtgt attgttattc atgacaccac
     3421 agctgccact tttggtgtta tgatctgttt gtagaagtag gaattctttt ttttctactt
     3481 aataatagct taaagagctg tgcaatttgg tctgtatttt ttgtgtattt tgcactcatt
     3541 atttgtgaac agtttgagaa ctatttattt tctaagattt gtgcacgtat gaaccacttt
     3601 tcatctatat accaccatgt ttattctgca tctatgggat tgagtttgaa tattcgttga
     3661 tcaacaaagt tatatttggt ggatactact tgaaggtgca tatactttgt gctcatatat
     3721 ttagttgata ttctggattt tgagctggac aaattgatca aggtagtcta atctggtctg
     3781 gttactaata aaactcaaga gatcactgtc tcgctgcaat tgtcttctgc acgaagtggt
     3841 ttaaactatc agtgtttgac aggatatatt ggcgggtaaa cctaagagaa aagagcgttt
     3901 attagaataa tcggatattt aaaagggcgt gaaaaggttt atccgttcgt ccatttgtat
     3961 gtgcatgcca accacagggt tccccagatc aggcgctggc tgctgaaccc ccagccggaa
     4021 ctgaccccac aaggccctag cgtttgcaat gcaccaggtc atcattgacc caggcgtgtt
     4081 ccaccaggcc gctgcctcgc aactcttcgc aggcttcgcc gacctgctcg cgccacttct
     4141 tcacgcgggt ggaatccgat ccgcacatga ggcggaaggt ttccagcttg agcgggtacg
     4201 gctcccggtg cgagctgaaa tagtcgaaca tccgtcgggc cgtcggcgac agcttgcggt
     4261 acttctccca tatgaatttc gtgtagtggt cgccagcaaa cagcacgacg atttcctcgt
     4321 cgatcaggac ctggcaacgg gacgttttct tgccacggtc caggacgcgg aagcggtgca
     4381 gcagcgacac cgattccagg tgcccaacgc ggtcggacgt gaagcccatc gccgtcgcct
     4441 gtaggcgcga caggcattcc tcggccttcg tgtaataccg gccattgatc gaccagccca
     4501 ggtcctggca aagctcgtag aacgtgaagg tgatcggctc gccgataggg gtgcgcttcg
     4561 cgtactccaa cacctgctgc cacaccagtt cgtcatcgtc ggcccgcagc tcgacgccgg
     4621 tgtaggtgat cttcacgtcc ttgttgacgt ggaaaatgac cttgttttgc agcgcctcgc
     4681 gcgggatttt cttgttgcgc gtggtgaaca gggcagagcg ggccgtgtcg tttggcatcg
     4741 ctcgcatcgt gtccggccac ggcgcaatat cgaacaagga aagctgcatt tccttgatct
     4801 gctgcttcgt gtgtttcagc aacgcggcct gcttggcctc gctgacctgt tttgccaggt
     4861 cctcgccggc ggtttttcgc ttcttggtcg tcatagttcc tcgcgtgtcg atggtcatcg
     4921 acttcgccaa acctgccgcc tcctgttcaa gacgacgcga acgctccacg gcggccgatg
     4981 gcgcgggcag ggcaggggga gccagttgca cgctgtcgcg ctcgatcttg gccgtagctt
     5041 gctggaccat cgagccgacg gactggaagg tttcgcgggg cgcacgcatg acggtgcggc
     5101 ttgcgatggt ttcggcatcc tcggcggaaa accccgcgtc gatcagttct tgcctgtatg
     5161 ccttccggtc aaacgtccga ttcattcacc ctccttgcgg gattgccccg actcacgccg
     5221 gggcaatgtg cccttattcc tgatttgacc cgcctggtgc cttggtgtcc agataatcca
     5281 ccttatcggc aatgaagtcg gtcccgtaga ccgtctggcc gtccttctcg tacttggtat
     5341 tccgaatctt gccctgcacg aataccagcg accccttgcc caaatacttg ccgtgggcct
     5401 cggcctgaga gccaaaacac ttgatgcgga agaagtcggt gcgctcctgc ttgtcgccgg
     5461 catcgttgcg ccacatctag gatctgccag gaaccgtaaa aaggccgcgt tgctggcgtt
     5521 tttccatagg ctccgccccc ctgacgagca tcacaaaaat cgacgctcaa gtcagaggtg
     5581 gcgaaacccg acaggactat aaagatacca ggcgtttccc cctggaagct ccctcgtgcg
     5641 ctctcctgtt ccgaccctgc cgcttaccgg atacctgtcc gcctttctcc cttcgggaag
     5701 cgtggcgctt tctcatagct cacgctgtag gtatctcagt tcggtgtagg tcgttcgctc
     5761 caagctgggc tgtgtgcacg aaccccccgt tcagcccgac cgctgcgcct tatccggtaa
     5821 ctatcgtctt gagtccaacc cggtaagaca cgacttatcg ccactggcag cagccactgg
     5881 taacaggatt agcagagcga ggtatgtagg cggtgctaca gagttcttga agtggtggcc
     5941 taactacggc tacactagaa ggacagtatt tggtatctgc gctct
//
