# Supplementary material for: Systematic Comparison of Plant Promoters in Nicotiana spp. Expression Systems
Source: Int J Mol Sci. 2022 Dec 6;23(23):15441. doi: 10.3390/ijms232315441 (PMC9740895; doi:10.3390/ijms232315441)
Supplement: Supplementary file 1 [file ijms-23-15441-s001.zip › Data S4. Maps of the plasmids used in the study/level 1/Level1-1 pMinSyn159x - 5UTR AtRBCS2B - EGFP - tHSP18.2.gb]

LOCUS       Level1-1_|_pMinSyn159x_ 5765 bp ds-DNA     circular     03-NOV-2022
DEFINITION  .
FEATURES             Location/Qualifiers
     CDS             complement(289..1146)
                     /label="AP\r"
                     /ApEinfo_revcolor="#b4abac"
                     /ApEinfo_fwdcolor="#b4abac"
     rep_origin      complement(1344..1961)
                     /label="oriV"
                     /ApEinfo_revcolor="#f58a5e"
                     /ApEinfo_fwdcolor="#f58a5e"
     misc_feature    1991..2138
                     /label="TDNA-LB"
                     /ApEinfo_revcolor="#ffef86"
                     /ApEinfo_fwdcolor="#ffef86"
     misc_feature    2194..2530
                     /label="pMinSyn159x"
                     /ApEinfo_revcolor="#ffef86"
                     /ApEinfo_fwdcolor="#ffef86"
     misc_feature    2535..2590
                     /label="5' UTR, RbcS2B"
                     /ApEinfo_revcolor="#b4abac"
                     /ApEinfo_fwdcolor="#b4abac"
     CDS             2592..3320
                     /label="EGFP"
                     /ApEinfo_revcolor="#84b0dc"
                     /ApEinfo_fwdcolor="#84b0dc"
                     /translation="MVSKGEELFTGVVPILVELDGDVNGHKFSVSGEGEGDATYGKLTLKFICTTGKLPVPWPTLVTTLTYGVQCFSRYPDHMKQHDFFKSAMPEGYVQERTIFFKDDGNYKTRAEVKFEGDTLVNRIELKGIDFKEDGNILGHKLEYNYNSHNVYIMADKQKNGIKVNFKIRHNIEDGSVQLADHYQQNTPIGDGPVLLPDNHYLSTQSALSKDPNEKRDHMVLLEFVTAAGITLGMDELYKGS*L"
     misc_feature    2595..3307
                     /label="EGFP"
                     /ApEinfo_revcolor="#b1ff67"
                     /ApEinfo_fwdcolor="#b1ff67"
     misc_feature    3312..3320
                     /label="stop-plug"
                     /ApEinfo_revcolor="#75c6a9"
                     /ApEinfo_fwdcolor="#75c6a9"
     misc_feature    3325..3582
                     /label="tHSP18.2"
                     /ApEinfo_revcolor="#c6c9d1"
                     /ApEinfo_fwdcolor="#c6c9d1"
     misc_feature    complement(3614..3741)
                     /label="RB\short"
                     /ApEinfo_revcolor="#f8d3a9"
                     /ApEinfo_fwdcolor="#f8d3a9"
     misc_feature    complement(3765..5246)
                     /label="RK2\trfa\(no\Esp3I)"
                     /ApEinfo_revcolor="#c7b0e3"
                     /ApEinfo_fwdcolor="#c7b0e3"
     misc_feature    5257..281
                     /label="pUC\ori"
                     /ApEinfo_revcolor="#ff9ccd"
                     /ApEinfo_fwdcolor="#ff9ccd"
     rep_origin      5292..5292
                     /label="ORI"
                     /ApEinfo_revcolor="#b1ff67"
                     /ApEinfo_fwdcolor="#b1ff67"
ORIGIN
        1 agttaccttc ggaaaaagag ttggtagctc ttgatccggc aaacaaacca ccgctggtag
       61 cggtggtttt tttgtttgca agcagcagat tacgcgcaga aaaaaaggat ctcaagaaga
      121 tcctttgatc ttttctacgg ggtctgacgc tcagtggaac gaaaactcac gttaagggat
      181 tttggtcatg agattatcaa aaaggatctt cacctagatc cttttaaatt aaaaatgaag
      241 ttttaaatca atctaaagta tatatgagta aacttggtct gacagttacc aatgcttaat
      301 cagtgaggca cctatctcag cgatctgtct atttcgttca tccatagttg cctgactccc
      361 cgtcgtgtag ataactacga tacgggaggg cttaccatct ggccccagtg ctgcaatgat
      421 accgcgagaa ccacgctcac cggctccaga tttatcagca ataaaccagc cagccggaag
      481 ggccgagcgc agaagtggtc ctgcaacttt atccgcctcc atccagtcta ttaattgttg
      541 ccgggaagct agagtaagta gttcgccagt taatagtttg cgcaacgttg ttgccattgc
      601 tacaggcatc gtggtgtcac gctcgtcgtt tggtatggct tcattcagct ccggttccca
      661 acgatcaagg cgagttacat gatcccccat gttgtgcaaa aaagcggtta gctccttcgg
      721 tcctccgatc gttgtcagaa gtaagttggc cgcagtgtta tcactcatgg ttatggcagc
      781 actgcataat tctcttactg tcatgccatc cgtaagatgc ttttctgtga ctggtgagta
      841 ctcaaccaag tcattctgag aatagtgtat gcggcgaccg agttgctctt gcccggcgtc
      901 aatacgggat aataccgcgc cacatagcag aactttaaaa gtgctcatca ttggaaaacg
      961 ttcttcgggg cgaaaactct caaggatctt accgctgttg agatccagtt cgatgtaacc
     1021 cactcgtgca cccaactgat cttcagcatc ttttactttc accagcgttt ctgggtgagc
     1081 aaaaacagga aggcaaaatg ccgcaaaaaa gggaataagg gcgacacgga aatgttgaat
     1141 actcatactc ttcctttttc aatattattg aagcatttat cagggttatt gtctcatgag
     1201 cggatacata tttgaatgta tttagaaaaa taaacaaata ggggttccgc gcacgaattg
     1261 gccagcgctg ccatttttgg ggtgaggccg ttcgcggccg aggggcgcag cccctggggg
     1321 gatgggaggc ccgcgttagc gggccgggag ggttcgagaa gggggggcac cccccttcgg
     1381 cgtgcgcggt cacgcgcaca gggcgcagcc ctggttaaaa acaaggttta taaatattgg
     1441 tttaaaagca ggttaaaaga caggttagcg gtggccgaaa aacgggcgga aacccttgca
     1501 aatgctggat tttctgcctg tggacagccc ctcaaatgtc aataggtgcg cccctcatct
     1561 gtcagcactc tgcccctcaa gtgtcaagga tcgcgcccct catctgtcag tagtcgcgcc
     1621 cctcaagtgt caataccgca gggcacttat ccccaggctt gtccacatca tctgtgggaa
     1681 actcgcgtaa aatcaggcgt tttcgccgat ttgcgaggct ggccagctcc acgtcgccgg
     1741 ccgaaatcga gcctgcccct catctgtcaa cgccgcgccg ggtgagtcgg cccctcaagt
     1801 gtcaacgtcc gcccctcatc tgtcagtgag ggccaagttt tccgcgaggt atccacaacg
     1861 ccggcggccg cggtgtctcg cacacggctt cgacggcgtt tctggcgcgt ttgcagggcc
     1921 atagacggcc gccagcccag cggcgagggc aaccagcccg gtgagcgtcg caaaggagat
     1981 cctgatctga ctgatgggct gcctgtatcg agtggtgatt ttgtgccgag ctgccggtcg
     2041 gggagctgtt ggctggctgg tggcaggata tattgtggtg taaacaaatt gacgcttaga
     2101 caacttaata acacattgcg gacgttttta atgtactggg gtggatgcag tgggccccac
     2161 tctgtgaaga caatgccgaa ttcggatccg gagGCGTGTC GTTTTAGTGA GGATGACGTA
     2221 AGCCATGACG TCTAGCTAGG AGGACCGATG CTGATCTTGC CTATCGAAAG GACAGTAACT
     2281 TGTGTACAGG TGGTGGAGCA CGACAGGTAC TTGTGTACAG GGCTCGTGGG AGCCACCACG
     2341 ATGCTGACAG CCACTTGTGT ATTAGGTTGT CTGCACCTCA CATGTAGGCT TGAAGCATCT
     2401 TCCTCAGCTT AGCAAGACCT CTACAAAACT GGTCTGACGT AAGGGATGAC GCACATACAG
     2461 GGCTCACTGC TAGGAGGACT ATATAAGGTT TTGCTATTCA TTGAAAGCAG TAGTGACTGA
     2521 TTTGTATATA TACTACAAAC AAGTAAGTAA GAGAAAAACC AAAAGAAGAA GAGAAACAAC
     2581 AAGAAGAAGT aatgGTGagc aagggcgaag agctgttcac cggggtgGTG CCCATCCTGG
     2641 TCGAGCTGGA CGGCGACGTA AACGGCCACA AGTTCAGCGT GTCCGGCGAG GGCGAGGGCG
     2701 ATGCCACCTA CGGCAAGCTG ACCCTGAAGT TCATCTGCAC CACCGGCAAG CTGCCCGTGC
     2761 CCTGGCCCAC CCTCGTGACC ACCCTGACCT ACGGCGTGCA GTGCTTCAGC CGCTACCCCG
     2821 ACCACATGAA GCAGCACGAC TTCTTCAAGT CCGCCATGCC CGAAGGCTAC GTCCAGGAGC
     2881 GCACCATCTT CTTCAAGGAC GACGGCAACT ACAAGACCCG CGCCGAGGTG AAGTTCGAGG
     2941 GCGACACCCT GGTGAACCGC ATCGAGCTGA AGGGCATCGA CTTCAAGGAG GACGGCAACA
     3001 TCCTGGGGCA CAAGCTGGAG TACAACTACA ACAGCCACAA CGTCTATATC ATGGCCGACA
     3061 AGCAGAAGAA CGGCATCAAG GTGAACTTCA AGATCCGCCA CAACATCGAG GACGGCAGCG
     3121 TGCAGCTCGC CGACCACTAC CAGCAGAACA CCCCCATCGG CGACGGCCCC GTGCTGCTGC
     3181 CCGACAACCA CTACCTGAGC ACCCAGTCCG CCCTGAGCAA AGACCCCAAC GAGAAGCGCG
     3241 ATCACATGGT CCTGCTGGAG TTCGTGACCG CCGCCGGGAT CACTCTCGGC ATGGACGAGC
     3301 TGTACAAAGG Tagttaacta GCTTTAGGTT AAatatgaag atgaagatga aatatttggt
     3361 gtgtcaaata aaaagcttgt gtgcttaagt ttgtgttttt ttcttggctt gttgtgttat
     3421 gaatttgtgg ctttttctaa tattaaatga atgtaagatc tcattataat gaataaacaa
     3481 atgtttctat aatccattgt gaatgttttg ttggatctct tctgcagcat ataactactg
     3541 tatgtgctat ggtatggact atggaatatg attaaagata agcgctgcaa ttgtcttctg
     3601 cacgaagtgg tttaaactat cagtgtttga caggatatat tggcgggtaa acctaagaga
     3661 aaagagcgtt tattagaata atcggatatt taaaagggcg tgaaaaggtt tatccgttcg
     3721 tccatttgta tgtgcatgcc aaccacaggg ttccccagat caggcgctgg ctgctgaacc
     3781 cccagccgga actgacccca caaggcccta gcgtttgcaa tgcaccaggt catcattgac
     3841 ccaggcgtgt tccaccaggc cgctgcctcg caactcttcg caggcttcgc cgacctgctc
     3901 gcgccacttc ttcacgcggg tggaatccga tccgcacatg aggcggaagg tttccagctt
     3961 gagcgggtac ggctcccggt gcgagctgaa atagtcgaac atccgtcggg ccgtcggcga
     4021 cagcttgcgg tacttctccc atatgaattt cgtgtagtgg tcgccagcaa acagcacgac
     4081 gatttcctcg tcgatcagga cctggcaacg ggacgttttc ttgccacggt ccaggacgcg
     4141 gaagcggtgc agcagcgaca ccgattccag gtgcccaacg cggtcggacg tgaagcccat
     4201 cgccgtcgcc tgtaggcgcg acaggcattc ctcggccttc gtgtaatacc ggccattgat
     4261 cgaccagccc aggtcctggc aaagctcgta gaacgtgaag gtgatcggct cgccgatagg
     4321 ggtgcgcttc gcgtactcca acacctgctg ccacaccagt tcgtcatcgt cggcccgcag
     4381 ctcgacgccg gtgtaggtga tcttcacgtc cttgttgacg tggaaaatga ccttgttttg
     4441 cagcgcctcg cgcgggattt tcttgttgcg cgtggtgaac agggcagagc gggccgtgtc
     4501 gtttggcatc gctcgcatcg tgtccggcca cggcgcaata tcgaacaagg aaagctgcat
     4561 ttccttgatc tgctgcttcg tgtgtttcag caacgcggcc tgcttggcct cgctgacctg
     4621 ttttgccagg tcctcgccgg cggtttttcg cttcttggtc gtcatagttc ctcgcgtgtc
     4681 gatggtcatc gacttcgcca aacctgccgc ctcctgttca agacgacgcg aacgctccac
     4741 ggcggccgat ggcgcgggca gggcaggggg agccagttgc acgctgtcgc gctcgatctt
     4801 ggccgtagct tgctggacca tcgagccgac ggactggaag gtttcgcggg gcgcacgcat
     4861 gacggtgcgg cttgcgatgg tttcggcatc ctcggcggaa aaccccgcgt cgatcagttc
     4921 ttgcctgtat gccttccggt caaacgtccg attcattcac cctccttgcg ggattgcccc
     4981 gactcacgcc ggggcaatgt gcccttattc ctgatttgac ccgcctggtg ccttggtgtc
     5041 cagataatcc accttatcgg caatgaagtc ggtcccgtag accgtctggc cgtccttctc
     5101 gtacttggta ttccgaatct tgccctgcac gaataccagc gaccccttgc ccaaatactt
     5161 gccgtgggcc tcggcctgag agccaaaaca cttgatgcgg aagaagtcgg tgcgctcctg
     5221 cttgtcgccg gcatcgttgc gccacatcta ggatctgcca ggaaccgtaa aaaggccgcg
     5281 ttgctggcgt ttttccatag gctccgcccc cctgacgagc atcacaaaaa tcgacgctca
     5341 agtcagaggt ggcgaaaccc gacaggacta taaagatacc aggcgtttcc ccctggaagc
     5401 tccctcgtgc gctctcctgt tccgaccctg ccgcttaccg gatacctgtc cgcctttctc
     5461 ccttcgggaa gcgtggcgct ttctcatagc tcacgctgta ggtatctcag ttcggtgtag
     5521 gtcgttcgct ccaagctggg ctgtgtgcac gaaccccccg ttcagcccga ccgctgcgcc
     5581 ttatccggta actatcgtct tgagtccaac ccggtaagac acgacttatc gccactggca
     5641 gcagccactg gtaacaggat tagcagagcg aggtatgtag gcggtgctac agagttcttg
     5701 aagtggtggc ctaactacgg ctacactaga aggacagtat ttggtatctg cgctctgctg
     5761 aagcc
//
