# Supplementary material for: Systematic Comparison of Plant Promoters in Nicotiana spp. Expression Systems
Source: Int J Mol Sci. 2022 Dec 6;23(23):15441. doi: 10.3390/ijms232315441 (PMC9740895; doi:10.3390/ijms232315441)
Supplement: Supplementary file 1 [file ijms-23-15441-s001.zip › Data S4. Maps of the plasmids used in the study/level 1/Level1-1 pMinSyn159x - 5UTR AtRBCS2B - EGFP - tOCS.gb]

LOCUS       Level1-1_|_pMinSyn159x_ 6226 bp ds-DNA     circular     03-NOV-2022
DEFINITION  .
FEATURES             Location/Qualifiers
     CDS             complement(39..896)
                     /label="AP\r"
                     /ApEinfo_revcolor="#b4abac"
                     /ApEinfo_fwdcolor="#b4abac"
     rep_origin      complement(1094..1711)
                     /label="oriV"
                     /ApEinfo_revcolor="#f58a5e"
                     /ApEinfo_fwdcolor="#f58a5e"
     misc_feature    1741..1888
                     /label="TDNA-LB"
                     /ApEinfo_revcolor="#ffef86"
                     /ApEinfo_fwdcolor="#ffef86"
     misc_feature    1944..2280
                     /label="pMinSyn159x"
                     /ApEinfo_revcolor="#ffef86"
                     /ApEinfo_fwdcolor="#ffef86"
     misc_feature    2285..2340
                     /label="5' UTR, RbcS2B"
                     /ApEinfo_revcolor="#b4abac"
                     /ApEinfo_fwdcolor="#b4abac"
     CDS             2342..3069
                     /label="EGFP"
                     /ApEinfo_revcolor="#84b0dc"
                     /ApEinfo_fwdcolor="#84b0dc"
                     /translation="MVSKGEELFTGVVPILVELDGDVNGHKFSVSGEGEGDATYGKLTLKFICTTGKLPVPWPTLVTTLTYGVQCFSRYPDHMKQHDFFKSAMPEGYVQERTIFFKDDGNYKTRAEVKFEGDTLVNRIELKGIDFKEDGNILGHKLEYNYNSHNVYIMADKQKNGIKVNFKIRHNIEDGSVQLADHYQQNTPIGDGPVLLPDNHYLSTQSALSKDPNEKRDHMVLLEFVTAAGITLGMDELYKGS*"
     misc_feature    2345..3057
                     /label="EGFP"
                     /ApEinfo_revcolor="#b1ff67"
                     /ApEinfo_fwdcolor="#b1ff67"
     misc_feature    3062..3070
                     /label="stop-plug"
                     /ApEinfo_revcolor="#75c6a9"
                     /ApEinfo_fwdcolor="#75c6a9"
     terminator      3083..3790
                     /label="OCS terminator"
                     /ApEinfo_revcolor="#ffef86"
                     /ApEinfo_fwdcolor="#ffef86"
     misc_feature    complement(3825..3952)
                     /label="RB\short"
                     /ApEinfo_revcolor="#f8d3a9"
                     /ApEinfo_fwdcolor="#f8d3a9"
     misc_feature    complement(3976..5457)
                     /label="RK2\trfa\(no\Esp3I)"
                     /ApEinfo_revcolor="#c7b0e3"
                     /ApEinfo_fwdcolor="#c7b0e3"
     misc_feature    5468..31
                     /label="pUC\ori"
                     /ApEinfo_revcolor="#ff9ccd"
                     /ApEinfo_fwdcolor="#ff9ccd"
     rep_origin      5503..5503
                     /label="ORI"
                     /ApEinfo_revcolor="#b1ff67"
                     /ApEinfo_fwdcolor="#b1ff67"
ORIGIN
        1 atctaaagta tatatgagta aacttggtct gacagttacc aatgcttaat cagtgaggca
       61 cctatctcag cgatctgtct atttcgttca tccatagttg cctgactccc cgtcgtgtag
      121 ataactacga tacgggaggg cttaccatct ggccccagtg ctgcaatgat accgcgagaa
      181 ccacgctcac cggctccaga tttatcagca ataaaccagc cagccggaag ggccgagcgc
      241 agaagtggtc ctgcaacttt atccgcctcc atccagtcta ttaattgttg ccgggaagct
      301 agagtaagta gttcgccagt taatagtttg cgcaacgttg ttgccattgc tacaggcatc
      361 gtggtgtcac gctcgtcgtt tggtatggct tcattcagct ccggttccca acgatcaagg
      421 cgagttacat gatcccccat gttgtgcaaa aaagcggtta gctccttcgg tcctccgatc
      481 gttgtcagaa gtaagttggc cgcagtgtta tcactcatgg ttatggcagc actgcataat
      541 tctcttactg tcatgccatc cgtaagatgc ttttctgtga ctggtgagta ctcaaccaag
      601 tcattctgag aatagtgtat gcggcgaccg agttgctctt gcccggcgtc aatacgggat
      661 aataccgcgc cacatagcag aactttaaaa gtgctcatca ttggaaaacg ttcttcgggg
      721 cgaaaactct caaggatctt accgctgttg agatccagtt cgatgtaacc cactcgtgca
      781 cccaactgat cttcagcatc ttttactttc accagcgttt ctgggtgagc aaaaacagga
      841 aggcaaaatg ccgcaaaaaa gggaataagg gcgacacgga aatgttgaat actcatactc
      901 ttcctttttc aatattattg aagcatttat cagggttatt gtctcatgag cggatacata
      961 tttgaatgta tttagaaaaa taaacaaata ggggttccgc gcacgaattg gccagcgctg
     1021 ccatttttgg ggtgaggccg ttcgcggccg aggggcgcag cccctggggg gatgggaggc
     1081 ccgcgttagc gggccgggag ggttcgagaa gggggggcac cccccttcgg cgtgcgcggt
     1141 cacgcgcaca gggcgcagcc ctggttaaaa acaaggttta taaatattgg tttaaaagca
     1201 ggttaaaaga caggttagcg gtggccgaaa aacgggcgga aacccttgca aatgctggat
     1261 tttctgcctg tggacagccc ctcaaatgtc aataggtgcg cccctcatct gtcagcactc
     1321 tgcccctcaa gtgtcaagga tcgcgcccct catctgtcag tagtcgcgcc cctcaagtgt
     1381 caataccgca gggcacttat ccccaggctt gtccacatca tctgtgggaa actcgcgtaa
     1441 aatcaggcgt tttcgccgat ttgcgaggct ggccagctcc acgtcgccgg ccgaaatcga
     1501 gcctgcccct catctgtcaa cgccgcgccg ggtgagtcgg cccctcaagt gtcaacgtcc
     1561 gcccctcatc tgtcagtgag ggccaagttt tccgcgaggt atccacaacg ccggcggccg
     1621 cggtgtctcg cacacggctt cgacggcgtt tctggcgcgt ttgcagggcc atagacggcc
     1681 gccagcccag cggcgagggc aaccagcccg gtgagcgtcg caaaggagat cctgatctga
     1741 ctgatgggct gcctgtatcg agtggtgatt ttgtgccgag ctgccggtcg gggagctgtt
     1801 ggctggctgg tggcaggata tattgtggtg taaacaaatt gacgcttaga caacttaata
     1861 acacattgcg gacgttttta atgtactggg gtggatgcag tgggccccac tctgtgaaga
     1921 caatgccgaa ttcggatccg gagGCGTGTC GTTTTAGTGA GGATGACGTA AGCCATGACG
     1981 TCTAGCTAGG AGGACCGATG CTGATCTTGC CTATCGAAAG GACAGTAACT TGTGTACAGG
     2041 TGGTGGAGCA CGACAGGTAC TTGTGTACAG GGCTCGTGGG AGCCACCACG ATGCTGACAG
     2101 CCACTTGTGT ATTAGGTTGT CTGCACCTCA CATGTAGGCT TGAAGCATCT TCCTCAGCTT
     2161 AGCAAGACCT CTACAAAACT GGTCTGACGT AAGGGATGAC GCACATACAG GGCTCACTGC
     2221 TAGGAGGACT ATATAAGGTT TTGCTATTCA TTGAAAGCAG TAGTGACTGA TTTGTATATA
     2281 TACTACAAAC AAGTAAGTAA GAGAAAAACC AAAAGAAGAA GAGAAACAAC AAGAAGAAGT
     2341 aatgGTGagc aagggcgaag agctgttcac cggggtgGTG CCCATCCTGG TCGAGCTGGA
     2401 CGGCGACGTA AACGGCCACA AGTTCAGCGT GTCCGGCGAG GGCGAGGGCG ATGCCACCTA
     2461 CGGCAAGCTG ACCCTGAAGT TCATCTGCAC CACCGGCAAG CTGCCCGTGC CCTGGCCCAC
     2521 CCTCGTGACC ACCCTGACCT ACGGCGTGCA GTGCTTCAGC CGCTACCCCG ACCACATGAA
     2581 GCAGCACGAC TTCTTCAAGT CCGCCATGCC CGAAGGCTAC GTCCAGGAGC GCACCATCTT
     2641 CTTCAAGGAC GACGGCAACT ACAAGACCCG CGCCGAGGTG AAGTTCGAGG GCGACACCCT
     2701 GGTGAACCGC ATCGAGCTGA AGGGCATCGA CTTCAAGGAG GACGGCAACA TCCTGGGGCA
     2761 CAAGCTGGAG TACAACTACA ACAGCCACAA CGTCTATATC ATGGCCGACA AGCAGAAGAA
     2821 CGGCATCAAG GTGAACTTCA AGATCCGCCA CAACATCGAG GACGGCAGCG TGCAGCTCGC
     2881 CGACCACTAC CAGCAGAACA CCCCCATCGG CGACGGCCCC GTGCTGCTGC CCGACAACCA
     2941 CTACCTGAGC ACCCAGTCCG CCCTGAGCAA AGACCCCAAC GAGAAGCGCG ATCACATGGT
     3001 CCTGCTGGAG TTCGTGACCG CCGCCGGGAT CACTCTCGGC ATGGACGAGC TGTACAAAGG
     3061 Tagttaacta GCTTAATAGg tcctgcttta atgagatatg cgagaagcct atgatcgcat
     3121 gatatttgct ttcaattctg ttgtgcacgt tgtaaaaaac ctgagcatgt gtagctcaga
     3181 tccttaccgc cggtttcggt tcattctaat gaatatatca cccgttacta tcgtattttt
     3241 atgaataata ttctccgttc aatttactga ttgtacccta ctacttatat gtacaatatt
     3301 aaaatgaaaa caatatattg tgctgaatag gtttatagcg acatctatga tagagcgcca
     3361 caataacaaa caattgcgtt ttattattac aaatccaatt ttaaaaaaag cggcagaacc
     3421 ggtcaaacct aaaagactga ttacataaat cttattcaaa tttcaaaagt gccccagggg
     3481 ctagtatcta cgacacaccg agcggcgaac taataacgct cactgaaggg aactccggtt
     3541 ccccgccggc gcgcatgggt gagattcctt gaagttgagt attggccgtc cgctctaccg
     3601 aaagttacgg gcaccattca acccggtcca gcacggcggc cgggtaaccg acttgctgcc
     3661 ccgagaatta tgcagcattt ttttggtgta tgtgggcccc aaatgaagtg caggtcaaac
     3721 cttgacagtg acgacaaatc gttgggcggg tccagggcga attttgcgac aacatgtcga
     3781 ggctcagcag gaccgctgca attgtcttct gcacgaagtg gtttaaacta tcagtgtttg
     3841 acaggatata ttggcgggta aacctaagag aaaagagcgt ttattagaat aatcggatat
     3901 ttaaaagggc gtgaaaaggt ttatccgttc gtccatttgt atgtgcatgc caaccacagg
     3961 gttccccaga tcaggcgctg gctgctgaac ccccagccgg aactgacccc acaaggccct
     4021 agcgtttgca atgcaccagg tcatcattga cccaggcgtg ttccaccagg ccgctgcctc
     4081 gcaactcttc gcaggcttcg ccgacctgct cgcgccactt cttcacgcgg gtggaatccg
     4141 atccgcacat gaggcggaag gtttccagct tgagcgggta cggctcccgg tgcgagctga
     4201 aatagtcgaa catccgtcgg gccgtcggcg acagcttgcg gtacttctcc catatgaatt
     4261 tcgtgtagtg gtcgccagca aacagcacga cgatttcctc gtcgatcagg acctggcaac
     4321 gggacgtttt cttgccacgg tccaggacgc ggaagcggtg cagcagcgac accgattcca
     4381 ggtgcccaac gcggtcggac gtgaagccca tcgccgtcgc ctgtaggcgc gacaggcatt
     4441 cctcggcctt cgtgtaatac cggccattga tcgaccagcc caggtcctgg caaagctcgt
     4501 agaacgtgaa ggtgatcggc tcgccgatag gggtgcgctt cgcgtactcc aacacctgct
     4561 gccacaccag ttcgtcatcg tcggcccgca gctcgacgcc ggtgtaggtg atcttcacgt
     4621 ccttgttgac gtggaaaatg accttgtttt gcagcgcctc gcgcgggatt ttcttgttgc
     4681 gcgtggtgaa cagggcagag cgggccgtgt cgtttggcat cgctcgcatc gtgtccggcc
     4741 acggcgcaat atcgaacaag gaaagctgca tttccttgat ctgctgcttc gtgtgtttca
     4801 gcaacgcggc ctgcttggcc tcgctgacct gttttgccag gtcctcgccg gcggtttttc
     4861 gcttcttggt cgtcatagtt cctcgcgtgt cgatggtcat cgacttcgcc aaacctgccg
     4921 cctcctgttc aagacgacgc gaacgctcca cggcggccga tggcgcgggc agggcagggg
     4981 gagccagttg cacgctgtcg cgctcgatct tggccgtagc ttgctggacc atcgagccga
     5041 cggactggaa ggtttcgcgg ggcgcacgca tgacggtgcg gcttgcgatg gtttcggcat
     5101 cctcggcgga aaaccccgcg tcgatcagtt cttgcctgta tgccttccgg tcaaacgtcc
     5161 gattcattca ccctccttgc gggattgccc cgactcacgc cggggcaatg tgcccttatt
     5221 cctgatttga cccgcctggt gccttggtgt ccagataatc caccttatcg gcaatgaagt
     5281 cggtcccgta gaccgtctgg ccgtccttct cgtacttggt attccgaatc ttgccctgca
     5341 cgaataccag cgaccccttg cccaaatact tgccgtgggc ctcggcctga gagccaaaac
     5401 acttgatgcg gaagaagtcg gtgcgctcct gcttgtcgcc ggcatcgttg cgccacatct
     5461 aggatctgcc aggaaccgta aaaaggccgc gttgctggcg tttttccata ggctccgccc
     5521 ccctgacgag catcacaaaa atcgacgctc aagtcagagg tggcgaaacc cgacaggact
     5581 ataaagatac caggcgtttc cccctggaag ctccctcgtg cgctctcctg ttccgaccct
     5641 gccgcttacc ggatacctgt ccgcctttct cccttcggga agcgtggcgc tttctcatag
     5701 ctcacgctgt aggtatctca gttcggtgta ggtcgttcgc tccaagctgg gctgtgtgca
     5761 cgaacccccc gttcagcccg accgctgcgc cttatccggt aactatcgtc ttgagtccaa
     5821 cccggtaaga cacgacttat cgccactggc agcagccact ggtaacagga ttagcagagc
     5881 gaggtatgta ggcggtgcta cagagttctt gaagtggtgg cctaactacg gctacactag
     5941 aaggacagta tttggtatct gcgctctgct gaagccagtt accttcggaa aaagagttgg
     6001 tagctcttga tccggcaaac aaaccaccgc tggtagcggt ggtttttttg tttgcaagca
     6061 gcagattacg cgcagaaaaa aaggatctca agaagatcct ttgatctttt ctacggggtc
     6121 tgacgctcag tggaacgaaa actcacgtta agggattttg gtcatgagat tatcaaaaag
     6181 gatcttcacc tagatccttt taaattaaaa atgaagtttt aaatca
//
