# Supplementary material for: Systematic Comparison of Plant Promoters in Nicotiana spp. Expression Systems
Source: Int J Mol Sci. 2022 Dec 6;23(23):15441. doi: 10.3390/ijms232315441 (PMC9740895; doi:10.3390/ijms232315441)
Supplement: Supplementary file 1 [file ijms-23-15441-s001.zip › Data S4. Maps of the plasmids used in the study/level 1/Level1-1 pMinSyn159x - 5UTR AtRBCS2B - EGFP - tRBCS3C.gb]

LOCUS       Level1-1_|_pMinSyn159x_ 5786 bp ds-DNA     circular     03-NOV-2022
DEFINITION  .
FEATURES             Location/Qualifiers
     misc_feature    184..973
                     /label="pUC\ori"
                     /ApEinfo_revcolor="#ff9ccd"
                     /ApEinfo_fwdcolor="#ff9ccd"
     rep_origin      219..219
                     /label="ORI"
                     /ApEinfo_revcolor="#b1ff67"
                     /ApEinfo_fwdcolor="#b1ff67"
     CDS             complement(981..1838)
                     /label="AP\r"
                     /ApEinfo_revcolor="#b4abac"
                     /ApEinfo_fwdcolor="#b4abac"
     rep_origin      complement(2036..2653)
                     /label="oriV"
                     /ApEinfo_revcolor="#f58a5e"
                     /ApEinfo_fwdcolor="#f58a5e"
     misc_feature    2683..2830
                     /label="TDNA-LB"
                     /ApEinfo_revcolor="#ffef86"
                     /ApEinfo_fwdcolor="#ffef86"
     misc_feature    2886..3222
                     /label="pMinSyn159x"
                     /ApEinfo_revcolor="#ffef86"
                     /ApEinfo_fwdcolor="#ffef86"
     misc_feature    3227..3282
                     /label="5' UTR, RbcS2B"
                     /ApEinfo_revcolor="#b4abac"
                     /ApEinfo_fwdcolor="#b4abac"
     CDS             3284..4013
                     /label="EGFP"
                     /ApEinfo_revcolor="#84b0dc"
                     /ApEinfo_fwdcolor="#84b0dc"
                     /translation="MVSKGEELFTGVVPILVELDGDVNGHKFSVSGEGEGDATYGKLTLKFICTTGKLPVPWPTLVTTLTYGVQCFSRYPDHMKQHDFFKSAMPEGYVQERTIFFKDDGNYKTRAEVKFEGDTLVNRIELKGIDFKEDGNILGHKLEYNYNSHNVYIMADKQKNGIKVNFKIRHNIEDGSVQLADHYQQNTPIGDGPVLLPDNHYLSTQSALSKDPNEKRDHMVLLEFVTAAGITLGMDELYKGS*L"
     misc_feature    3287..3999
                     /label="EGFP"
                     /ApEinfo_revcolor="#b1ff67"
                     /ApEinfo_fwdcolor="#b1ff67"
     misc_feature    4004..4012
                     /label="stop-plug"
                     /ApEinfo_revcolor="#75c6a9"
                     /ApEinfo_fwdcolor="#75c6a9"
     misc_feature    4017..4295
                     /label="RbcS3C"
                     /ApEinfo_revcolor="#f8d3a9"
                     /ApEinfo_fwdcolor="#f8d3a9"
     misc_feature    complement(4327..4454)
                     /label="RB\short"
                     /ApEinfo_revcolor="#f8d3a9"
                     /ApEinfo_fwdcolor="#f8d3a9"
     misc_feature    complement(4478..173)
                     /label="RK2\trfa\(no\Esp3I)"
                     /ApEinfo_revcolor="#c7b0e3"
                     /ApEinfo_fwdcolor="#c7b0e3"
ORIGIN
        1 cccgtagacc gtctggccgt ccttctcgta cttggtattc cgaatcttgc cctgcacgaa
       61 taccagcgac cccttgccca aatacttgcc gtgggcctcg gcctgagagc caaaacactt
      121 gatgcggaag aagtcggtgc gctcctgctt gtcgccggca tcgttgcgcc acatctagga
      181 tctgccagga accgtaaaaa ggccgcgttg ctggcgtttt tccataggct ccgcccccct
      241 gacgagcatc acaaaaatcg acgctcaagt cagaggtggc gaaacccgac aggactataa
      301 agataccagg cgtttccccc tggaagctcc ctcgtgcgct ctcctgttcc gaccctgccg
      361 cttaccggat acctgtccgc ctttctccct tcgggaagcg tggcgctttc tcatagctca
      421 cgctgtaggt atctcagttc ggtgtaggtc gttcgctcca agctgggctg tgtgcacgaa
      481 ccccccgttc agcccgaccg ctgcgcctta tccggtaact atcgtcttga gtccaacccg
      541 gtaagacacg acttatcgcc actggcagca gccactggta acaggattag cagagcgagg
      601 tatgtaggcg gtgctacaga gttcttgaag tggtggccta actacggcta cactagaagg
      661 acagtatttg gtatctgcgc tctgctgaag ccagttacct tcggaaaaag agttggtagc
      721 tcttgatccg gcaaacaaac caccgctggt agcggtggtt tttttgtttg caagcagcag
      781 attacgcgca gaaaaaaagg atctcaagaa gatcctttga tcttttctac ggggtctgac
      841 gctcagtgga acgaaaactc acgttaaggg attttggtca tgagattatc aaaaaggatc
      901 ttcacctaga tccttttaaa ttaaaaatga agttttaaat caatctaaag tatatatgag
      961 taaacttggt ctgacagtta ccaatgctta atcagtgagg cacctatctc agcgatctgt
     1021 ctatttcgtt catccatagt tgcctgactc cccgtcgtgt agataactac gatacgggag
     1081 ggcttaccat ctggccccag tgctgcaatg ataccgcgag aaccacgctc accggctcca
     1141 gatttatcag caataaacca gccagccgga agggccgagc gcagaagtgg tcctgcaact
     1201 ttatccgcct ccatccagtc tattaattgt tgccgggaag ctagagtaag tagttcgcca
     1261 gttaatagtt tgcgcaacgt tgttgccatt gctacaggca tcgtggtgtc acgctcgtcg
     1321 tttggtatgg cttcattcag ctccggttcc caacgatcaa ggcgagttac atgatccccc
     1381 atgttgtgca aaaaagcggt tagctccttc ggtcctccga tcgttgtcag aagtaagttg
     1441 gccgcagtgt tatcactcat ggttatggca gcactgcata attctcttac tgtcatgcca
     1501 tccgtaagat gcttttctgt gactggtgag tactcaacca agtcattctg agaatagtgt
     1561 atgcggcgac cgagttgctc ttgcccggcg tcaatacggg ataataccgc gccacatagc
     1621 agaactttaa aagtgctcat cattggaaaa cgttcttcgg ggcgaaaact ctcaaggatc
     1681 ttaccgctgt tgagatccag ttcgatgtaa cccactcgtg cacccaactg atcttcagca
     1741 tcttttactt tcaccagcgt ttctgggtga gcaaaaacag gaaggcaaaa tgccgcaaaa
     1801 aagggaataa gggcgacacg gaaatgttga atactcatac tcttcctttt tcaatattat
     1861 tgaagcattt atcagggtta ttgtctcatg agcggataca tatttgaatg tatttagaaa
     1921 aataaacaaa taggggttcc gcgcacgaat tggccagcgc tgccattttt ggggtgaggc
     1981 cgttcgcggc cgaggggcgc agcccctggg gggatgggag gcccgcgtta gcgggccggg
     2041 agggttcgag aagggggggc accccccttc ggcgtgcgcg gtcacgcgca cagggcgcag
     2101 ccctggttaa aaacaaggtt tataaatatt ggtttaaaag caggttaaaa gacaggttag
     2161 cggtggccga aaaacgggcg gaaacccttg caaatgctgg attttctgcc tgtggacagc
     2221 ccctcaaatg tcaataggtg cgcccctcat ctgtcagcac tctgcccctc aagtgtcaag
     2281 gatcgcgccc ctcatctgtc agtagtcgcg cccctcaagt gtcaataccg cagggcactt
     2341 atccccaggc ttgtccacat catctgtggg aaactcgcgt aaaatcaggc gttttcgccg
     2401 atttgcgagg ctggccagct ccacgtcgcc ggccgaaatc gagcctgccc ctcatctgtc
     2461 aacgccgcgc cgggtgagtc ggcccctcaa gtgtcaacgt ccgcccctca tctgtcagtg
     2521 agggccaagt tttccgcgag gtatccacaa cgccggcggc cgcggtgtct cgcacacggc
     2581 ttcgacggcg tttctggcgc gtttgcaggg ccatagacgg ccgccagccc agcggcgagg
     2641 gcaaccagcc cggtgagcgt cgcaaaggag atcctgatct gactgatggg ctgcctgtat
     2701 cgagtggtga ttttgtgccg agctgccggt cggggagctg ttggctggct ggtggcagga
     2761 tatattgtgg tgtaaacaaa ttgacgctta gacaacttaa taacacattg cggacgtttt
     2821 taatgtactg gggtggatgc agtgggcccc actctgtgaa gacaatgccg aattcggatc
     2881 cggagGCGTG TCGTTTTAGT GAGGATGACG TAAGCCATGA CGTCTAGCTA GGAGGACCGA
     2941 TGCTGATCTT GCCTATCGAA AGGACAGTAA CTTGTGTACA GGTGGTGGAG CACGACAGGT
     3001 ACTTGTGTAC AGGGCTCGTG GGAGCCACCA CGATGCTGAC AGCCACTTGT GTATTAGGTT
     3061 GTCTGCACCT CACATGTAGG CTTGAAGCAT CTTCCTCAGC TTAGCAAGAC CTCTACAAAA
     3121 CTGGTCTGAC GTAAGGGATG ACGCACATAC AGGGCTCACT GCTAGGAGGA CTATATAAGG
     3181 TTTTGCTATT CATTGAAAGC AGTAGTGACT GATTTGTATA TATACTACAA ACAAGTAAGT
     3241 AAGAGAAAAA CCAAAAGAAG AAGAGAAACA ACAAGAAGAA GTaatgGTGa gcaagggcga
     3301 agagctgttc accggggtgG TGCCCATCCT GGTCGAGCTG GACGGCGACG TAAACGGCCA
     3361 CAAGTTCAGC GTGTCCGGCG AGGGCGAGGG CGATGCCACC TACGGCAAGC TGACCCTGAA
     3421 GTTCATCTGC ACCACCGGCA AGCTGCCCGT GCCCTGGCCC ACCCTCGTGA CCACCCTGAC
     3481 CTACGGCGTG CAGTGCTTCA GCCGCTACCC CGACCACATG AAGCAGCACG ACTTCTTCAA
     3541 GTCCGCCATG CCCGAAGGCT ACGTCCAGGA GCGCACCATC TTCTTCAAGG ACGACGGCAA
     3601 CTACAAGACC CGCGCCGAGG TGAAGTTCGA GGGCGACACC CTGGTGAACC GCATCGAGCT
     3661 GAAGGGCATC GACTTCAAGG AGGACGGCAA CATCCTGGGG CACAAGCTGG AGTACAACTA
     3721 CAACAGCCAC AACGTCTATA TCATGGCCGA CAAGCAGAAG AACGGCATCA AGGTGAACTT
     3781 CAAGATCCGC CACAACATCG AGGACGGCAG CGTGCAGCTC GCCGACCACT ACCAGCAGAA
     3841 CACCCCCATC GGCGACGGCC CCGTGCTGCT GCCCGACAAC CACTACCTGA GCACCCAGTC
     3901 CGCCCTGAGC AAAGACCCCA ACGAGAAGCG CGATCACATG GTCCTGCTGG AGTTCGTGAC
     3961 CGCCGCCGGG ATCACTCTCG GCATGGACGA GCTGTACAAA GGTagttaac taGCTTatat
     4021 gtcaacagtg agaaactgtt cgcattttcc gttttgcttc tttctttcta ttcaatgtat
     4081 gttgttggat tccagttgaa tttattatga gaactaataa taatagtaat aatcatttgt
     4141 ttctttacta atttgcattt tcacatatga tttctggtgc atatcataat tttcattcca
     4201 ccaatattaa tttcccccat tcaagttact tatgaaatag aaatcctctt ctccgactac
     4261 tttatttgtc cgaaagtctt gtggctgcta tataacgctg caattgtctt ctgcacgaag
     4321 tggtttaaac tatcagtgtt tgacaggata tattggcggg taaacctaag agaaaagagc
     4381 gtttattaga ataatcggat atttaaaagg gcgtgaaaag gtttatccgt tcgtccattt
     4441 gtatgtgcat gccaaccaca gggttcccca gatcaggcgc tggctgctga acccccagcc
     4501 ggaactgacc ccacaaggcc ctagcgtttg caatgcacca ggtcatcatt gacccaggcg
     4561 tgttccacca ggccgctgcc tcgcaactct tcgcaggctt cgccgacctg ctcgcgccac
     4621 ttcttcacgc gggtggaatc cgatccgcac atgaggcgga aggtttccag cttgagcggg
     4681 tacggctccc ggtgcgagct gaaatagtcg aacatccgtc gggccgtcgg cgacagcttg
     4741 cggtacttct cccatatgaa tttcgtgtag tggtcgccag caaacagcac gacgatttcc
     4801 tcgtcgatca ggacctggca acgggacgtt ttcttgccac ggtccaggac gcggaagcgg
     4861 tgcagcagcg acaccgattc caggtgccca acgcggtcgg acgtgaagcc catcgccgtc
     4921 gcctgtaggc gcgacaggca ttcctcggcc ttcgtgtaat accggccatt gatcgaccag
     4981 cccaggtcct ggcaaagctc gtagaacgtg aaggtgatcg gctcgccgat aggggtgcgc
     5041 ttcgcgtact ccaacacctg ctgccacacc agttcgtcat cgtcggcccg cagctcgacg
     5101 ccggtgtagg tgatcttcac gtccttgttg acgtggaaaa tgaccttgtt ttgcagcgcc
     5161 tcgcgcggga ttttcttgtt gcgcgtggtg aacagggcag agcgggccgt gtcgtttggc
     5221 atcgctcgca tcgtgtccgg ccacggcgca atatcgaaca aggaaagctg catttccttg
     5281 atctgctgct tcgtgtgttt cagcaacgcg gcctgcttgg cctcgctgac ctgttttgcc
     5341 aggtcctcgc cggcggtttt tcgcttcttg gtcgtcatag ttcctcgcgt gtcgatggtc
     5401 atcgacttcg ccaaacctgc cgcctcctgt tcaagacgac gcgaacgctc cacggcggcc
     5461 gatggcgcgg gcagggcagg gggagccagt tgcacgctgt cgcgctcgat cttggccgta
     5521 gcttgctgga ccatcgagcc gacggactgg aaggtttcgc ggggcgcacg catgacggtg
     5581 cggcttgcga tggtttcggc atcctcggcg gaaaaccccg cgtcgatcag ttcttgcctg
     5641 tatgccttcc ggtcaaacgt ccgattcatt caccctcctt gcgggattgc cccgactcac
     5701 gccggggcaa tgtgccctta ttcctgattt gacccgcctg gtgccttggt gtccagataa
     5761 tccaccttat cggcaatgaa gtcggt
//
