# Supplementary material for: Systematic Comparison of Plant Promoters in Nicotiana spp. Expression Systems
Source: Int J Mol Sci. 2022 Dec 6;23(23):15441. doi: 10.3390/ijms232315441 (PMC9740895; doi:10.3390/ijms232315441)
Supplement: Supplementary file 1 [file ijms-23-15441-s001.zip › Data S4. Maps of the plasmids used in the study/level 1/Level1-1 pMinSyn1637x - 5UTR AtRBCS2B - EGFP - tOCS.gb]

LOCUS       Level1-1_|_pMinSyn1637x 6172 bp ds-DNA     circular     03-NOV-2022
DEFINITION  .
FEATURES             Location/Qualifiers
     misc_feature    851..1640
                     /label="pUC\ori"
                     /ApEinfo_revcolor="#ff9ccd"
                     /ApEinfo_fwdcolor="#ff9ccd"
     rep_origin      886..886
                     /label="ORI"
                     /ApEinfo_revcolor="#b1ff67"
                     /ApEinfo_fwdcolor="#b1ff67"
     CDS             complement(1648..2505)
                     /label="AP\r"
                     /ApEinfo_revcolor="#b4abac"
                     /ApEinfo_fwdcolor="#b4abac"
     rep_origin      complement(2703..3320)
                     /label="oriV"
                     /ApEinfo_revcolor="#f58a5e"
                     /ApEinfo_fwdcolor="#f58a5e"
     misc_feature    3350..3497
                     /label="TDNA-LB"
                     /ApEinfo_revcolor="#ffef86"
                     /ApEinfo_fwdcolor="#ffef86"
     misc_feature    3553..3835
                     /label="pMinSyn1637x"
                     /ApEinfo_revcolor="#c6c9d1"
                     /ApEinfo_fwdcolor="#c6c9d1"
     misc_feature    3840..3895
                     /label="5' UTR, RbcS2B"
                     /ApEinfo_revcolor="#b4abac"
                     /ApEinfo_fwdcolor="#b4abac"
     CDS             3897..4625
                     /label="EGFP"
                     /ApEinfo_revcolor="#84b0dc"
                     /ApEinfo_fwdcolor="#84b0dc"
                     /translation="MVSKGEELFTGVVPILVELDGDVNGHKFSVSGEGEGDATYGKLTLKFICTTGKLPVPWPTLVTTLTYGVQCFSRYPDHMKQHDFFKSAMPEGYVQERTIFFKDDGNYKTRAEVKFEGDTLVNRIELKGIDFKEDGNILGHKLEYNYNSHNVYIMADKQKNGIKVNFKIRHNIEDGSVQLADHYQQNTPIGDGPVLLPDNHYLSTQSALSKDPNEKRDHMVLLEFVTAAGITLGMDELYKGS*L"
     misc_feature    3900..4612
                     /label="EGFP"
                     /ApEinfo_revcolor="#b1ff67"
                     /ApEinfo_fwdcolor="#b1ff67"
     misc_feature    4617..4625
                     /label="stop-plug"
                     /ApEinfo_revcolor="#75c6a9"
                     /ApEinfo_fwdcolor="#75c6a9"
     terminator      4638..5345
                     /label="OCS terminator"
                     /ApEinfo_revcolor="#ffef86"
                     /ApEinfo_fwdcolor="#ffef86"
     misc_feature    complement(5380..5507)
                     /label="RB\short"
                     /ApEinfo_revcolor="#f8d3a9"
                     /ApEinfo_fwdcolor="#f8d3a9"
     misc_feature    complement(5531..840)
                     /label="RK2\trfa\(no\Esp3I)"
                     /ApEinfo_revcolor="#c7b0e3"
                     /ApEinfo_fwdcolor="#c7b0e3"
ORIGIN
        1 cgtccttgtt gacgtggaaa atgaccttgt tttgcagcgc ctcgcgcggg attttcttgt
       61 tgcgcgtggt gaacagggca gagcgggccg tgtcgtttgg catcgctcgc atcgtgtccg
      121 gccacggcgc aatatcgaac aaggaaagct gcatttcctt gatctgctgc ttcgtgtgtt
      181 tcagcaacgc ggcctgcttg gcctcgctga cctgttttgc caggtcctcg ccggcggttt
      241 ttcgcttctt ggtcgtcata gttcctcgcg tgtcgatggt catcgacttc gccaaacctg
      301 ccgcctcctg ttcaagacga cgcgaacgct ccacggcggc cgatggcgcg ggcagggcag
      361 ggggagccag ttgcacgctg tcgcgctcga tcttggccgt agcttgctgg accatcgagc
      421 cgacggactg gaaggtttcg cggggcgcac gcatgacggt gcggcttgcg atggtttcgg
      481 catcctcggc ggaaaacccc gcgtcgatca gttcttgcct gtatgccttc cggtcaaacg
      541 tccgattcat tcaccctcct tgcgggattg ccccgactca cgccggggca atgtgccctt
      601 attcctgatt tgacccgcct ggtgccttgg tgtccagata atccacctta tcggcaatga
      661 agtcggtccc gtagaccgtc tggccgtcct tctcgtactt ggtattccga atcttgccct
      721 gcacgaatac cagcgacccc ttgcccaaat acttgccgtg ggcctcggcc tgagagccaa
      781 aacacttgat gcggaagaag tcggtgcgct cctgcttgtc gccggcatcg ttgcgccaca
      841 tctaggatct gccaggaacc gtaaaaaggc cgcgttgctg gcgtttttcc ataggctccg
      901 cccccctgac gagcatcaca aaaatcgacg ctcaagtcag aggtggcgaa acccgacagg
      961 actataaaga taccaggcgt ttccccctgg aagctccctc gtgcgctctc ctgttccgac
     1021 cctgccgctt accggatacc tgtccgcctt tctcccttcg ggaagcgtgg cgctttctca
     1081 tagctcacgc tgtaggtatc tcagttcggt gtaggtcgtt cgctccaagc tgggctgtgt
     1141 gcacgaaccc cccgttcagc ccgaccgctg cgccttatcc ggtaactatc gtcttgagtc
     1201 caacccggta agacacgact tatcgccact ggcagcagcc actggtaaca ggattagcag
     1261 agcgaggtat gtaggcggtg ctacagagtt cttgaagtgg tggcctaact acggctacac
     1321 tagaaggaca gtatttggta tctgcgctct gctgaagcca gttaccttcg gaaaaagagt
     1381 tggtagctct tgatccggca aacaaaccac cgctggtagc ggtggttttt ttgtttgcaa
     1441 gcagcagatt acgcgcagaa aaaaaggatc tcaagaagat cctttgatct tttctacggg
     1501 gtctgacgct cagtggaacg aaaactcacg ttaagggatt ttggtcatga gattatcaaa
     1561 aaggatcttc acctagatcc ttttaaatta aaaatgaagt tttaaatcaa tctaaagtat
     1621 atatgagtaa acttggtctg acagttacca atgcttaatc agtgaggcac ctatctcagc
     1681 gatctgtcta tttcgttcat ccatagttgc ctgactcccc gtcgtgtaga taactacgat
     1741 acgggagggc ttaccatctg gccccagtgc tgcaatgata ccgcgagaac cacgctcacc
     1801 ggctccagat ttatcagcaa taaaccagcc agccggaagg gccgagcgca gaagtggtcc
     1861 tgcaacttta tccgcctcca tccagtctat taattgttgc cgggaagcta gagtaagtag
     1921 ttcgccagtt aatagtttgc gcaacgttgt tgccattgct acaggcatcg tggtgtcacg
     1981 ctcgtcgttt ggtatggctt cattcagctc cggttcccaa cgatcaaggc gagttacatg
     2041 atcccccatg ttgtgcaaaa aagcggttag ctccttcggt cctccgatcg ttgtcagaag
     2101 taagttggcc gcagtgttat cactcatggt tatggcagca ctgcataatt ctcttactgt
     2161 catgccatcc gtaagatgct tttctgtgac tggtgagtac tcaaccaagt cattctgaga
     2221 atagtgtatg cggcgaccga gttgctcttg cccggcgtca atacgggata ataccgcgcc
     2281 acatagcaga actttaaaag tgctcatcat tggaaaacgt tcttcggggc gaaaactctc
     2341 aaggatctta ccgctgttga gatccagttc gatgtaaccc actcgtgcac ccaactgatc
     2401 ttcagcatct tttactttca ccagcgtttc tgggtgagca aaaacaggaa ggcaaaatgc
     2461 cgcaaaaaag ggaataaggg cgacacggaa atgttgaata ctcatactct tcctttttca
     2521 atattattga agcatttatc agggttattg tctcatgagc ggatacatat ttgaatgtat
     2581 ttagaaaaat aaacaaatag gggttccgcg cacgaattgg ccagcgctgc catttttggg
     2641 gtgaggccgt tcgcggccga ggggcgcagc ccctgggggg atgggaggcc cgcgttagcg
     2701 ggccgggagg gttcgagaag ggggggcacc ccccttcggc gtgcgcggtc acgcgcacag
     2761 ggcgcagccc tggttaaaaa caaggtttat aaatattggt ttaaaagcag gttaaaagac
     2821 aggttagcgg tggccgaaaa acgggcggaa acccttgcaa atgctggatt ttctgcctgt
     2881 ggacagcccc tcaaatgtca ataggtgcgc ccctcatctg tcagcactct gcccctcaag
     2941 tgtcaaggat cgcgcccctc atctgtcagt agtcgcgccc ctcaagtgtc aataccgcag
     3001 ggcacttatc cccaggcttg tccacatcat ctgtgggaaa ctcgcgtaaa atcaggcgtt
     3061 ttcgccgatt tgcgaggctg gccagctcca cgtcgccggc cgaaatcgag cctgcccctc
     3121 atctgtcaac gccgcgccgg gtgagtcggc ccctcaagtg tcaacgtccg cccctcatct
     3181 gtcagtgagg gccaagtttt ccgcgaggta tccacaacgc cggcggccgc ggtgtctcgc
     3241 acacggcttc gacggcgttt ctggcgcgtt tgcagggcca tagacggccg ccagcccagc
     3301 ggcgagggca accagcccgg tgagcgtcgc aaaggagatc ctgatctgac tgatgggctg
     3361 cctgtatcga gtggtgattt tgtgccgagc tgccggtcgg ggagctgttg gctggctggt
     3421 ggcaggatat attgtggtgt aaacaaattg acgcttagac aacttaataa cacattgcgg
     3481 acgtttttaa tgtactgggg tggatgcagt gggccccact ctgtgaagac aatgccgaat
     3541 tcggatccgg agGCGTGTCG TTTTAGTGAG GCTGACGTAA GGGATGACGC ACACACTATG
     3601 CCGCTTTGTC AAAAGCTAAA AAAGATGATG CACTATGCCC AGTGGGAGCC ACCAACCACT
     3661 ATGCCCAATT AGGTTGTTTT CAACAATGTA CAGGGCTCAC TCACTATCAG CGCTAGGAGG
     3721 ACCGATGCTG ATCTTGCCTA TGAGCTAAGC ACATACGTCA GGCTATCAGC TTAGCAAGAC
     3781 CTCCTATATA AGGTTTTGCT ATTCATTGAA AGCAGTAGTG ACTGATTTGT ATATATACTA
     3841 CAAACAAGTA AGTAAGAGAA AAACCAAAAG AAGAAGAGAA ACAACAAGAA GAAGTaatgG
     3901 TGagcaaggg cgaagagctg ttcaccgggg tgGTGCCCAT CCTGGTCGAG CTGGACGGCG
     3961 ACGTAAACGG CCACAAGTTC AGCGTGTCCG GCGAGGGCGA GGGCGATGCC ACCTACGGCA
     4021 AGCTGACCCT GAAGTTCATC TGCACCACCG GCAAGCTGCC CGTGCCCTGG CCCACCCTCG
     4081 TGACCACCCT GACCTACGGC GTGCAGTGCT TCAGCCGCTA CCCCGACCAC ATGAAGCAGC
     4141 ACGACTTCTT CAAGTCCGCC ATGCCCGAAG GCTACGTCCA GGAGCGCACC ATCTTCTTCA
     4201 AGGACGACGG CAACTACAAG ACCCGCGCCG AGGTGAAGTT CGAGGGCGAC ACCCTGGTGA
     4261 ACCGCATCGA GCTGAAGGGC ATCGACTTCA AGGAGGACGG CAACATCCTG GGGCACAAGC
     4321 TGGAGTACAA CTACAACAGC CACAACGTCT ATATCATGGC CGACAAGCAG AAGAACGGCA
     4381 TCAAGGTGAA CTTCAAGATC CGCCACAACA TCGAGGACGG CAGCGTGCAG CTCGCCGACC
     4441 ACTACCAGCA GAACACCCCC ATCGGCGACG GCCCCGTGCT GCTGCCCGAC AACCACTACC
     4501 TGAGCACCCA GTCCGCCCTG AGCAAAGACC CCAACGAGAA GCGCGATCAC ATGGTCCTGC
     4561 TGGAGTTCGT GACCGCCGCC GGGATCACTC TCGGCATGGA CGAGCTGTAC AAAGGTagtt
     4621 aactaGCTTA ATAGgtcctg ctttaatgag atatgcgaga agcctatgat cgcatgatat
     4681 ttgctttcaa ttctgttgtg cacgttgtaa aaaacctgag catgtgtagc tcagatcctt
     4741 accgccggtt tcggttcatt ctaatgaata tatcacccgt tactatcgta tttttatgaa
     4801 taatattctc cgttcaattt actgattgta ccctactact tatatgtaca atattaaaat
     4861 gaaaacaata tattgtgctg aataggttta tagcgacatc tatgatagag cgccacaata
     4921 acaaacaatt gcgttttatt attacaaatc caattttaaa aaaagcggca gaaccggtca
     4981 aacctaaaag actgattaca taaatcttat tcaaatttca aaagtgcccc aggggctagt
     5041 atctacgaca caccgagcgg cgaactaata acgctcactg aagggaactc cggttccccg
     5101 ccggcgcgca tgggtgagat tccttgaagt tgagtattgg ccgtccgctc taccgaaagt
     5161 tacgggcacc attcaacccg gtccagcacg gcggccgggt aaccgacttg ctgccccgag
     5221 aattatgcag catttttttg gtgtatgtgg gccccaaatg aagtgcaggt caaaccttga
     5281 cagtgacgac aaatcgttgg gcgggtccag ggcgaatttt gcgacaacat gtcgaggctc
     5341 agcaggaccg ctgcaattgt cttctgcacg aagtggttta aactatcagt gtttgacagg
     5401 atatattggc gggtaaacct aagagaaaag agcgtttatt agaataatcg gatatttaaa
     5461 agggcgtgaa aaggtttatc cgttcgtcca tttgtatgtg catgccaacc acagggttcc
     5521 ccagatcagg cgctggctgc tgaaccccca gccggaactg accccacaag gccctagcgt
     5581 ttgcaatgca ccaggtcatc attgacccag gcgtgttcca ccaggccgct gcctcgcaac
     5641 tcttcgcagg cttcgccgac ctgctcgcgc cacttcttca cgcgggtgga atccgatccg
     5701 cacatgaggc ggaaggtttc cagcttgagc gggtacggct cccggtgcga gctgaaatag
     5761 tcgaacatcc gtcgggccgt cggcgacagc ttgcggtact tctcccatat gaatttcgtg
     5821 tagtggtcgc cagcaaacag cacgacgatt tcctcgtcga tcaggacctg gcaacgggac
     5881 gttttcttgc cacggtccag gacgcggaag cggtgcagca gcgacaccga ttccaggtgc
     5941 ccaacgcggt cggacgtgaa gcccatcgcc gtcgcctgta ggcgcgacag gcattcctcg
     6001 gccttcgtgt aataccggcc attgatcgac cagcccaggt cctggcaaag ctcgtagaac
     6061 gtgaaggtga tcggctcgcc gataggggtg cgcttcgcgt actccaacac ctgctgccac
     6121 accagttcgt catcgtcggc ccgcagctcg acgccggtgt aggtgatctt ca
//
