# Supplementary material for: Systematic Comparison of Plant Promoters in Nicotiana spp. Expression Systems
Source: Int J Mol Sci. 2022 Dec 6;23(23):15441. doi: 10.3390/ijms232315441 (PMC9740895; doi:10.3390/ijms232315441)
Supplement: Supplementary file 1 [file ijms-23-15441-s001.zip › Data S4. Maps of the plasmids used in the study/level 1/Level1-1 pMinSyn1904x - 5UTR AtRBCS2B - EGFP - tOCS.gb]

LOCUS       Level1-1_|_pMinSyn1904x 6256 bp ds-DNA     circular     03-NOV-2022
DEFINITION  .
FEATURES             Location/Qualifiers
     CDS             complement(293..1150)
                     /label="AP\r"
                     /ApEinfo_revcolor="#b4abac"
                     /ApEinfo_fwdcolor="#b4abac"
     rep_origin      complement(1348..1965)
                     /label="oriV"
                     /ApEinfo_revcolor="#f58a5e"
                     /ApEinfo_fwdcolor="#f58a5e"
     misc_feature    1995..2142
                     /label="TDNA-LB"
                     /ApEinfo_revcolor="#ffef86"
                     /ApEinfo_fwdcolor="#ffef86"
     misc_feature    2198..2564
                     /label="pMinSyn1904x"
                     /ApEinfo_revcolor="#f58a5e"
                     /ApEinfo_fwdcolor="#f58a5e"
     misc_feature    2569..2624
                     /label="5' UTR, RbcS2B"
                     /ApEinfo_revcolor="#b4abac"
                     /ApEinfo_fwdcolor="#b4abac"
     CDS             2626..3355
                     /label="EGFP"
                     /ApEinfo_revcolor="#84b0dc"
                     /ApEinfo_fwdcolor="#84b0dc"
                     /translation="MVSKGEELFTGVVPILVELDGDVNGHKFSVSGEGEGDATYGKLTLKFICTTGKLPVPWPTLVTTLTYGVQCFSRYPDHMKQHDFFKSAMPEGYVQERTIFFKDDGNYKTRAEVKFEGDTLVNRIELKGIDFKEDGNILGHKLEYNYNSHNVYIMADKQKNGIKVNFKIRHNIEDGSVQLADHYQQNTPIGDGPVLLPDNHYLSTQSALSKDPNEKRDHMVLLEFVTAAGITLGMDELYKGS*L"
     misc_feature    2629..3341
                     /label="EGFP"
                     /ApEinfo_revcolor="#b1ff67"
                     /ApEinfo_fwdcolor="#b1ff67"
     misc_feature    3346..3354
                     /label="stop-plug"
                     /ApEinfo_revcolor="#75c6a9"
                     /ApEinfo_fwdcolor="#75c6a9"
     terminator      3367..4074
                     /label="OCS terminator"
                     /ApEinfo_revcolor="#ffef86"
                     /ApEinfo_fwdcolor="#ffef86"
     misc_feature    complement(4109..4236)
                     /label="RB\short"
                     /ApEinfo_revcolor="#f8d3a9"
                     /ApEinfo_fwdcolor="#f8d3a9"
     misc_feature    complement(4260..5741)
                     /label="RK2\trfa\(no\Esp3I)"
                     /ApEinfo_revcolor="#c7b0e3"
                     /ApEinfo_fwdcolor="#c7b0e3"
     misc_feature    5752..285
                     /label="pUC\ori"
                     /ApEinfo_revcolor="#ff9ccd"
                     /ApEinfo_fwdcolor="#ff9ccd"
     rep_origin      5787..5787
                     /label="ORI"
                     /ApEinfo_revcolor="#b1ff67"
                     /ApEinfo_fwdcolor="#b1ff67"
ORIGIN
        1 agccagttac cttcggaaaa agagttggta gctcttgatc cggcaaacaa accaccgctg
       61 gtagcggtgg tttttttgtt tgcaagcagc agattacgcg cagaaaaaaa ggatctcaag
      121 aagatccttt gatcttttct acggggtctg acgctcagtg gaacgaaaac tcacgttaag
      181 ggattttggt catgagatta tcaaaaagga tcttcaccta gatcctttta aattaaaaat
      241 gaagttttaa atcaatctaa agtatatatg agtaaacttg gtctgacagt taccaatgct
      301 taatcagtga ggcacctatc tcagcgatct gtctatttcg ttcatccata gttgcctgac
      361 tccccgtcgt gtagataact acgatacggg agggcttacc atctggcccc agtgctgcaa
      421 tgataccgcg agaaccacgc tcaccggctc cagatttatc agcaataaac cagccagccg
      481 gaagggccga gcgcagaagt ggtcctgcaa ctttatccgc ctccatccag tctattaatt
      541 gttgccggga agctagagta agtagttcgc cagttaatag tttgcgcaac gttgttgcca
      601 ttgctacagg catcgtggtg tcacgctcgt cgtttggtat ggcttcattc agctccggtt
      661 cccaacgatc aaggcgagtt acatgatccc ccatgttgtg caaaaaagcg gttagctcct
      721 tcggtcctcc gatcgttgtc agaagtaagt tggccgcagt gttatcactc atggttatgg
      781 cagcactgca taattctctt actgtcatgc catccgtaag atgcttttct gtgactggtg
      841 agtactcaac caagtcattc tgagaatagt gtatgcggcg accgagttgc tcttgcccgg
      901 cgtcaatacg ggataatacc gcgccacata gcagaacttt aaaagtgctc atcattggaa
      961 aacgttcttc ggggcgaaaa ctctcaagga tcttaccgct gttgagatcc agttcgatgt
     1021 aacccactcg tgcacccaac tgatcttcag catcttttac tttcaccagc gtttctgggt
     1081 gagcaaaaac aggaaggcaa aatgccgcaa aaaagggaat aagggcgaca cggaaatgtt
     1141 gaatactcat actcttcctt tttcaatatt attgaagcat ttatcagggt tattgtctca
     1201 tgagcggata catatttgaa tgtatttaga aaaataaaca aataggggtt ccgcgcacga
     1261 attggccagc gctgccattt ttggggtgag gccgttcgcg gccgaggggc gcagcccctg
     1321 gggggatggg aggcccgcgt tagcgggccg ggagggttcg agaagggggg gcacccccct
     1381 tcggcgtgcg cggtcacgcg cacagggcgc agccctggtt aaaaacaagg tttataaata
     1441 ttggtttaaa agcaggttaa aagacaggtt agcggtggcc gaaaaacggg cggaaaccct
     1501 tgcaaatgct ggattttctg cctgtggaca gcccctcaaa tgtcaatagg tgcgcccctc
     1561 atctgtcagc actctgcccc tcaagtgtca aggatcgcgc ccctcatctg tcagtagtcg
     1621 cgcccctcaa gtgtcaatac cgcagggcac ttatccccag gcttgtccac atcatctgtg
     1681 ggaaactcgc gtaaaatcag gcgttttcgc cgatttgcga ggctggccag ctccacgtcg
     1741 ccggccgaaa tcgagcctgc ccctcatctg tcaacgccgc gccgggtgag tcggcccctc
     1801 aagtgtcaac gtccgcccct catctgtcag tgagggccaa gttttccgcg aggtatccac
     1861 aacgccggcg gccgcggtgt ctcgcacacg gcttcgacgg cgtttctggc gcgtttgcag
     1921 ggccatagac ggccgccagc ccagcggcga gggcaaccag cccggtgagc gtcgcaaagg
     1981 agatcctgat ctgactgatg ggctgcctgt atcgagtggt gattttgtgc cgagctgccg
     2041 gtcggggagc tgttggctgg ctggtggcag gatatattgt ggtgtaaaca aattgacgct
     2101 tagacaactt aataacacat tgcggacgtt tttaatgtac tggggtggat gcagtgggcc
     2161 ccactctgtg aagacaatgc cgaattcgga tccggagGCG TGTCGTTTTA GTGAGGATGA
     2221 CGTAAGCCAT GACGTCTAGG CTATCAGCTT AGCGGAAAAA GAAGAGGTAC TATGCCCAAT
     2281 TAGGTTGTCT ATCGAAAGGA CAGTACGCGG TAGGTCACGC AAATATTTCT TGTTTTATGA
     2341 CCCCCGCCGA TGACGCGGGA GTACAGTGGT GGAGCACGAC AGGCTATCAA ATTTCGGGAA
     2401 ACCTCCTCGG ATCTTGCCTG CCTTGATTCT CTCTGCCGAC AGTGGTCCCA AATGCCTGCC
     2461 TTGATATGAG CTAAGCACAT ACGTCAGCAC CTCACATGTA GGCTATCAGC TTCTATATAA
     2521 GGTTTTGCTA TTCATTGAAA GCAGTAGTGA CTGATTTGTA TATATACTAC AAACAAGTAA
     2581 GTAAGAGAAA AACCAAAAGA AGAAGAGAAA CAACAAGAAG AAGTaatgGT Gagcaagggc
     2641 gaagagctgt tcaccggggt gGTGCCCATC CTGGTCGAGC TGGACGGCGA CGTAAACGGC
     2701 CACAAGTTCA GCGTGTCCGG CGAGGGCGAG GGCGATGCCA CCTACGGCAA GCTGACCCTG
     2761 AAGTTCATCT GCACCACCGG CAAGCTGCCC GTGCCCTGGC CCACCCTCGT GACCACCCTG
     2821 ACCTACGGCG TGCAGTGCTT CAGCCGCTAC CCCGACCACA TGAAGCAGCA CGACTTCTTC
     2881 AAGTCCGCCA TGCCCGAAGG CTACGTCCAG GAGCGCACCA TCTTCTTCAA GGACGACGGC
     2941 AACTACAAGA CCCGCGCCGA GGTGAAGTTC GAGGGCGACA CCCTGGTGAA CCGCATCGAG
     3001 CTGAAGGGCA TCGACTTCAA GGAGGACGGC AACATCCTGG GGCACAAGCT GGAGTACAAC
     3061 TACAACAGCC ACAACGTCTA TATCATGGCC GACAAGCAGA AGAACGGCAT CAAGGTGAAC
     3121 TTCAAGATCC GCCACAACAT CGAGGACGGC AGCGTGCAGC TCGCCGACCA CTACCAGCAG
     3181 AACACCCCCA TCGGCGACGG CCCCGTGCTG CTGCCCGACA ACCACTACCT GAGCACCCAG
     3241 TCCGCCCTGA GCAAAGACCC CAACGAGAAG CGCGATCACA TGGTCCTGCT GGAGTTCGTG
     3301 ACCGCCGCCG GGATCACTCT CGGCATGGAC GAGCTGTACA AAGGTagtta actaGCTTAA
     3361 TAGgtcctgc tttaatgaga tatgcgagaa gcctatgatc gcatgatatt tgctttcaat
     3421 tctgttgtgc acgttgtaaa aaacctgagc atgtgtagct cagatcctta ccgccggttt
     3481 cggttcattc taatgaatat atcacccgtt actatcgtat ttttatgaat aatattctcc
     3541 gttcaattta ctgattgtac cctactactt atatgtacaa tattaaaatg aaaacaatat
     3601 attgtgctga ataggtttat agcgacatct atgatagagc gccacaataa caaacaattg
     3661 cgttttatta ttacaaatcc aattttaaaa aaagcggcag aaccggtcaa acctaaaaga
     3721 ctgattacat aaatcttatt caaatttcaa aagtgcccca ggggctagta tctacgacac
     3781 accgagcggc gaactaataa cgctcactga agggaactcc ggttccccgc cggcgcgcat
     3841 gggtgagatt ccttgaagtt gagtattggc cgtccgctct accgaaagtt acgggcacca
     3901 ttcaacccgg tccagcacgg cggccgggta accgacttgc tgccccgaga attatgcagc
     3961 atttttttgg tgtatgtggg ccccaaatga agtgcaggtc aaaccttgac agtgacgaca
     4021 aatcgttggg cgggtccagg gcgaattttg cgacaacatg tcgaggctca gcaggaccgc
     4081 tgcaattgtc ttctgcacga agtggtttaa actatcagtg tttgacagga tatattggcg
     4141 ggtaaaccta agagaaaaga gcgtttatta gaataatcgg atatttaaaa gggcgtgaaa
     4201 aggtttatcc gttcgtccat ttgtatgtgc atgccaacca cagggttccc cagatcaggc
     4261 gctggctgct gaacccccag ccggaactga ccccacaagg ccctagcgtt tgcaatgcac
     4321 caggtcatca ttgacccagg cgtgttccac caggccgctg cctcgcaact cttcgcaggc
     4381 ttcgccgacc tgctcgcgcc acttcttcac gcgggtggaa tccgatccgc acatgaggcg
     4441 gaaggtttcc agcttgagcg ggtacggctc ccggtgcgag ctgaaatagt cgaacatccg
     4501 tcgggccgtc ggcgacagct tgcggtactt ctcccatatg aatttcgtgt agtggtcgcc
     4561 agcaaacagc acgacgattt cctcgtcgat caggacctgg caacgggacg ttttcttgcc
     4621 acggtccagg acgcggaagc ggtgcagcag cgacaccgat tccaggtgcc caacgcggtc
     4681 ggacgtgaag cccatcgccg tcgcctgtag gcgcgacagg cattcctcgg ccttcgtgta
     4741 ataccggcca ttgatcgacc agcccaggtc ctggcaaagc tcgtagaacg tgaaggtgat
     4801 cggctcgccg ataggggtgc gcttcgcgta ctccaacacc tgctgccaca ccagttcgtc
     4861 atcgtcggcc cgcagctcga cgccggtgta ggtgatcttc acgtccttgt tgacgtggaa
     4921 aatgaccttg ttttgcagcg cctcgcgcgg gattttcttg ttgcgcgtgg tgaacagggc
     4981 agagcgggcc gtgtcgtttg gcatcgctcg catcgtgtcc ggccacggcg caatatcgaa
     5041 caaggaaagc tgcatttcct tgatctgctg cttcgtgtgt ttcagcaacg cggcctgctt
     5101 ggcctcgctg acctgttttg ccaggtcctc gccggcggtt tttcgcttct tggtcgtcat
     5161 agttcctcgc gtgtcgatgg tcatcgactt cgccaaacct gccgcctcct gttcaagacg
     5221 acgcgaacgc tccacggcgg ccgatggcgc gggcagggca gggggagcca gttgcacgct
     5281 gtcgcgctcg atcttggccg tagcttgctg gaccatcgag ccgacggact ggaaggtttc
     5341 gcggggcgca cgcatgacgg tgcggcttgc gatggtttcg gcatcctcgg cggaaaaccc
     5401 cgcgtcgatc agttcttgcc tgtatgcctt ccggtcaaac gtccgattca ttcaccctcc
     5461 ttgcgggatt gccccgactc acgccggggc aatgtgccct tattcctgat ttgacccgcc
     5521 tggtgccttg gtgtccagat aatccacctt atcggcaatg aagtcggtcc cgtagaccgt
     5581 ctggccgtcc ttctcgtact tggtattccg aatcttgccc tgcacgaata ccagcgaccc
     5641 cttgcccaaa tacttgccgt gggcctcggc ctgagagcca aaacacttga tgcggaagaa
     5701 gtcggtgcgc tcctgcttgt cgccggcatc gttgcgccac atctaggatc tgccaggaac
     5761 cgtaaaaagg ccgcgttgct ggcgtttttc cataggctcc gcccccctga cgagcatcac
     5821 aaaaatcgac gctcaagtca gaggtggcga aacccgacag gactataaag ataccaggcg
     5881 tttccccctg gaagctccct cgtgcgctct cctgttccga ccctgccgct taccggatac
     5941 ctgtccgcct ttctcccttc gggaagcgtg gcgctttctc atagctcacg ctgtaggtat
     6001 ctcagttcgg tgtaggtcgt tcgctccaag ctgggctgtg tgcacgaacc ccccgttcag
     6061 cccgaccgct gcgccttatc cggtaactat cgtcttgagt ccaacccggt aagacacgac
     6121 ttatcgccac tggcagcagc cactggtaac aggattagca gagcgaggta tgtaggcggt
     6181 gctacagagt tcttgaagtg gtggcctaac tacggctaca ctagaaggac agtatttggt
     6241 atctgcgctc tgctga
//
