# Supplementary material for: Systematic Comparison of Plant Promoters in Nicotiana spp. Expression Systems
Source: Int J Mol Sci. 2022 Dec 6;23(23):15441. doi: 10.3390/ijms232315441 (PMC9740895; doi:10.3390/ijms232315441)
Supplement: Supplementary file 1 [file ijms-23-15441-s001.zip › Data S4. Maps of the plasmids used in the study/level 1/Level1-3 pAtAct2 - 5UTR TMV omega - EGFP - tOCS.gb]

LOCUS       Level1-3_|_pAtAct2_-_5' 6673 bp ds-DNA     circular     21-OCT-2022
DEFINITION  .
SOURCE      synthetic DNA construct
  ORGANISM  synthetic DNA construct
COMMENT     Imported using the Genbank importer. File name:
            addgene-plasmid-48002-sequence-69002.gbk synthetic circular DNA
FEATURES             Location/Qualifiers
     CDS             complement(285..1145)
                     /label="AmpR"
                     /ApEinfo_revcolor="#b1ff67"
                     /ApEinfo_fwdcolor="#b1ff67"
     primer_bind     908..927
                     /label="Amp-R"
                     /ApEinfo_revcolor="#f58a5e"
                     /ApEinfo_fwdcolor="#f58a5e"
     promoter        complement(1146..1250)
                     /label="AmpR promoter"
                     /ApEinfo_revcolor="#ffef86"
                     /ApEinfo_fwdcolor="#ffef86"
     rep_origin      complement(1337..1968)
                     /label="oriV"
                     /ApEinfo_revcolor="#faac61"
                     /ApEinfo_fwdcolor="#faac61"
     misc_feature    complement(2060..2084)
                     /label="LB T-DNA repeat"
                     /ApEinfo_revcolor="#84b0dc"
                     /ApEinfo_fwdcolor="#84b0dc"
     misc_feature    2193..2993
                     /label="pAtAct2_promoter"
                     /ApEinfo_revcolor="#75c6a9"
                     /ApEinfo_fwdcolor="#75c6a9"
     misc_feature    2995..3050
                     /label="5UTR TMV omega"
                     /ApEinfo_revcolor="#9eafd2"
                     /ApEinfo_fwdcolor="#9eafd2"
     misc_feature    3052..3768
                     /label="EGFP"
                     /ApEinfo_revcolor="#c7b0e3"
                     /ApEinfo_fwdcolor="#c7b0e3"
     CDS             3052..3781
                     /label="EGFP"
                     /ApEinfo_revcolor="#84b0dc"
                     /ApEinfo_fwdcolor="#84b0dc"
                     /translation="MVSKGEELFTGVVPILVELDGDVNGHKFSVSGEGEGDATYGKLTLKFICTTGKLPVPWPTLVTTFSYGVQCFSRYPDHMKQHDFFKSAMPEGYVQERTIFFKDDGNYKTRAEVKFEGDTLVNRIELKGIDFKEDGNILGHKLEYNYNSHNVYIMADKQKNGIKVNFKIRHNIEDGSVQLADHYQQNTPIGDGPVLLPDNHYLSTQSALSKDPNEKRDHMVLLEFVTAAGITHGMDELYK*ACP"
     misc_feature    3776..4489
                     /label="ocs_terminator"
                     /ApEinfo_revcolor="#b4abac"
                     /ApEinfo_fwdcolor="#b4abac"
     misc_feature    complement(4535..4559)
                     /label="RB T-DNA repeat"
                     /ApEinfo_revcolor="#c7b0e3"
                     /ApEinfo_fwdcolor="#c7b0e3"
     CDS             complement(4715..5863)
                     /label="trfA"
                     /ApEinfo_revcolor="#b1ff67"
                     /ApEinfo_fwdcolor="#b1ff67"
     rep_origin      complement(6199..114)
                     /label="ori"
                     /ApEinfo_revcolor="#ff9ccd"
                     /ApEinfo_fwdcolor="#ff9ccd"
     primer_bind     complement(6279..6298)
                     /label="pBR322ori-F"
                     /ApEinfo_revcolor="#84b0dc"
                     /ApEinfo_fwdcolor="#84b0dc"
ORIGIN
        1 gttaccttcg gaaaaagagt tggtagctct tgatccggca aacaaaccac cgctggtagc
       61 ggtggttttt ttgtttgcaa gcagcagatt acgcgcagaa aaaaaggatc tcaagaagat
      121 cctttgatct tttctacggg gtctgacgct cagtggaacg aaaactcacg ttaagggatt
      181 ttggtcatga gattatcaaa aaggatcttc acctagatcc ttttaaatta aaaatgaagt
      241 tttaaatcaa tctaaagtat atatgagtaa acttggtctg acagttacca atgcttaatc
      301 agtgaggcac ctatctcagc gatctgtcta tttcgttcat ccatagttgc ctgactcccc
      361 gtcgtgtaga taactacgat acgggagggc ttaccatctg gccccagtgc tgcaatgata
      421 ccgcgagaac cacgctcacc ggctccagat ttatcagcaa taaaccagcc agccggaagg
      481 gccgagcgca gaagtggtcc tgcaacttta tccgcctcca tccagtctat taattgttgc
      541 cgggaagcta gagtaagtag ttcgccagtt aatagtttgc gcaacgttgt tgccattgct
      601 acaggcatcg tggtgtcacg ctcgtcgttt ggtatggctt cattcagctc cggttcccaa
      661 cgatcaaggc gagttacatg atcccccatg ttgtgcaaaa aagcggttag ctccttcggt
      721 cctccgatcg ttgtcagaag taagttggcc gcagtgttat cactcatggt tatggcagca
      781 ctgcataatt ctcttactgt catgccatcc gtaagatgct tttctgtgac tggtgagtac
      841 tcaaccaagt cattctgaga atagtgtatg cggcgaccga gttgctcttg cccggcgtca
      901 atacgggata ataccgcgcc acatagcaga actttaaaag tgctcatcat tggaaaacgt
      961 tcttcggggc gaaaactctc aaggatctta ccgctgttga gatccagttc gatgtaaccc
     1021 actcgtgcac ccaactgatc ttcagcatct tttactttca ccagcgtttc tgggtgagca
     1081 aaaacaggaa ggcaaaatgc cgcaaaaaag ggaataaggg cgacacggaa atgttgaata
     1141 ctcatactct tcctttttca atattattga agcatttatc agggttattg tctcatgagc
     1201 ggatacatat ttgaatgtat ttagaaaaat aaacaaatag gggttccgcg cacgaattgg
     1261 ccagcgctgc catttttggg gtgaggccgt tcgcggccga ggggcgcagc ccctgggggg
     1321 atgggaggcc cgcgttagcg ggccgggagg gttcgagaag ggggggcacc ccccttcggc
     1381 gtgcgcggtc acgcgcacag ggcgcagccc tggttaaaaa caaggtttat aaatattggt
     1441 ttaaaagcag gttaaaagac aggttagcgg tggccgaaaa acgggcggaa acccttgcaa
     1501 atgctggatt ttctgcctgt ggacagcccc tcaaatgtca ataggtgcgc ccctcatctg
     1561 tcagcactct gcccctcaag tgtcaaggat cgcgcccctc atctgtcagt agtcgcgccc
     1621 ctcaagtgtc aataccgcag ggcacttatc cccaggcttg tccacatcat ctgtgggaaa
     1681 ctcgcgtaaa atcaggcgtt ttcgccgatt tgcgaggctg gccagctcca cgtcgccggc
     1741 cgaaatcgag cctgcccctc atctgtcaac gccgcgccgg gtgagtcggc ccctcaagtg
     1801 tcaacgtccg cccctcatct gtcagtgagg gccaagtttt ccgcgaggta tccacaacgc
     1861 cggcggccgc ggtgtctcgc acacggcttc gacggcgttt ctggcgcgtt tgcagggcca
     1921 tagacggccg ccagcccagc ggcgagggca accagcccgg tgagcgtcgc aaaggagatc
     1981 ctgatctgac tgatgggctg cctgtatcga gtggtgattt tgtgccgagc tgccggtcgg
     2041 ggagctgttg gctggctggt ggcaggatat attgtggtgt aaacaaattg acgcttagac
     2101 aacttaataa cacattgcgg acgtttttaa tgtactgggg tggatgcagt gggccccact
     2161 ctgtgaagac aaactagaat tcgagctcgg agtcgacaaa atttagaacg aacttaatta
     2221 tgatctcaaa tacattgata catatctcat ctagatctag gttatcatta tgtaagaaag
     2281 ttttgacgaa tatggcacga caaaatggct agactcgatg taattggtat ctcaactcaa
     2341 cattatactt ataccaaaca ttagttagac aaaatttaaa caactatttt ttatgtatgc
     2401 aagagtcagc atatgtataa ttgattcaga atcgttttga cgagttcgga tgtagtagta
     2461 gccattattt aatgtacata ctaatcgtga atagtgaata tgatgaaaca ttgtatctta
     2521 ttgtataaat atccataaac acatcatgaa agacactttc tttcacggtc tgaattaatt
     2581 atgatacaat tctaatagaa aacgaattaa attacgttga attgtatgaa atctaattga
     2641 acaagccaac cacgacgacg actaacgttg cctggattga ctcggtttaa gttaaccact
     2701 aaaaaaacgg agctgtcatg taacacgcgg atcgagcagg tcacagtcat gaagccatca
     2761 aagcaaaaga actaatccaa gggctgagat gattaattag tttaaaaatt agttaacacg
     2821 agggaaaagg ctgtctgaca gccaggtcac gttatcttta cctgtggtcg aaatgattcg
     2881 tgtctgtcga ttttaattat ttttttgaaa ggccgaaaat aaagttgtaa gagataaacc
     2941 cgcctatata aattcatata ttttcctctc cgctttgaat actgtatttt tacaacaatt
     3001 accaacaaca acaaacaaca aacaacatta caattactat ttacaattac aatggtgagc
     3061 aagggcgaag agctgttcac cggggtggtg cccatcctgg tcgagctgga cggcgacgta
     3121 aacggccaca agttcagcgt gtccggcgag ggcgagggcg atgccaccta cggcaagctg
     3181 accctgaagt tcatctgcac caccggcaag ctgcccgtgc cctggcccac cctcgtgacc
     3241 accttcagct acggcgtgca gtgcttcagc cgctaccccg accacatgaa gcagcacgac
     3301 ttcttcaagt ccgccatgcc cgaaggctac gtccaggagc gcaccatctt cttcaaggac
     3361 gacggcaact acaagacccg cgccgaggtg aagttcgagg gcgacaccct ggtgaaccgc
     3421 atcgagctga agggcatcga cttcaaggag gacggcaaca tcctggggca caagctggag
     3481 tacaactaca acagccacaa cgtctatatc atggccgaca agcagaagaa cggcatcaag
     3541 gtgaacttca agatccgcca caacatcgag gacggcagcg tgcagctcgc cgaccactac
     3601 cagcagaaca cccccatcgg cgacggcccc gtgctgctgc ccgacaacca ctacctgagc
     3661 acccagtccg ccctgagcaa agaccccaac gagaagcgcg atcacatggt cctgctggag
     3721 ttcgtgaccg ccgccgggat cactcacggc atggacgagc tgtacaagta agcttgtcct
     3781 gctttaatga gatatgcgag aagcctatga tcgcatgata tttgctttca attctgttgt
     3841 gcacgttgta aaaaacctga gcatgtgtag ctcagatcct taccgccggt ttcggttcat
     3901 tctaatgaat atatcacccg ttactatcgt atttttatga ataatattct ccgttcaatt
     3961 tactgattgt accctactac ttatatgtac aatattaaaa tgaaaacaat atattgtgct
     4021 gaataggttt atagcgacat ctatgataga gcgccacaat aacaaacaat tgcgttttat
     4081 tattacaaat ccaattttaa aaaaagcggc agaaccggtc aaacctaaaa gactgattac
     4141 ataaatctta ttcaaatttc aaaagtgccc caggggctag tatctacgac acaccgagcg
     4201 gcgaactaat aacgctcact gaagggaact ccggttcccc gccggcgcgc atgggtgaga
     4261 ttccttgaag ttgagtattg gccgtccgct ctaccgaaag ttacgggcac cattcaaccc
     4321 ggtccagcac ggcggccggg taaccgactt gctgccccga gaattatgca gcattttttt
     4381 ggtgtatgtg ggccccaaat gaagtgcagg tcaaaccttg acagtgacga caaatcgttg
     4441 ggcgggtcca gggcgaattt tgcgacaaca tgtcgaggct cagcaggacc gctttacttg
     4501 tcttctgcac gaagtggttt aaactatcag tgtttgacag gatatattgg cgggtaaacc
     4561 taagagaaaa gagcgtttat tagaataatc ggatatttaa aagggcgtga aaaggtttat
     4621 ccgttcgtcc atttgtatgt gcatgccaac cacagggttc cccagatcag gcgctggctg
     4681 ctgaaccccc agccggaact gaccccacaa ggccctagcg tttgcaatgc accaggtcat
     4741 cattgaccca ggcgtgttcc accaggccgc tgcctcgcaa ctcttcgcag gcttcgccga
     4801 cctgctcgcg ccacttcttc acgcgggtgg aatccgatcc gcacatgagg cggaaggttt
     4861 ccagcttgag cgggtacggc tcccggtgcg agctgaaata gtcgaacatc cgtcgggccg
     4921 tcggcgacag cttgcggtac ttctcccata tgaatttcgt gtagtggtcg ccagcaaaca
     4981 gcacgacgat ttcctcgtcg atcaggacct ggcaacggga cgttttcttg ccacggtcca
     5041 ggacgcggaa gcggtgcagc agcgacaccg attccaggtg cccaacgcgg tcggacgtga
     5101 agcccatcgc cgtcgcctgt aggcgcgaca ggcattcctc ggccttcgtg taataccggc
     5161 cattgatcga ccagcccagg tcctggcaaa gctcgtagaa cgtgaaggtg atcggctcgc
     5221 cgataggggt gcgcttcgcg tactccaaca cctgctgcca caccagttcg tcatcgtcgg
     5281 cccgcagctc gacgccggtg taggtgatct tcacgtcctt gttgacgtgg aaaatgacct
     5341 tgttttgcag cgcctcgcgc gggattttct tgttgcgcgt ggtgaacagg gcagagcggg
     5401 ccgtgtcgtt tggcatcgct cgcatcgtgt ccggccacgg cgcaatatcg aacaaggaaa
     5461 gctgcatttc cttgatctgc tgcttcgtgt gtttcagcaa cgcggcctgc ttggcctcgc
     5521 tgacctgttt tgccaggtcc tcgccggcgg tttttcgctt cttggtcgtc atagttcctc
     5581 gcgtgtcgat ggtcatcgac ttcgccaaac ctgccgcctc ctgttcaaga cgacgcgaac
     5641 gctccacggc ggccgatggc gcgggcaggg cagggggagc cagttgcacg ctgtcgcgct
     5701 cgatcttggc cgtagcttgc tggaccatcg agccgacgga ctggaaggtt tcgcggggcg
     5761 cacgcatgac ggtgcggctt gcgatggttt cggcatcctc ggcggaaaac cccgcgtcga
     5821 tcagttcttg cctgtatgcc ttccggtcaa acgtccgatt cattcaccct ccttgcggga
     5881 ttgccccgac tcacgccggg gcaatgtgcc cttattcctg atttgacccg cctggtgcct
     5941 tggtgtccag ataatccacc ttatcggcaa tgaagtcggt cccgtagacc gtctggccgt
     6001 ccttctcgta cttggtattc cgaatcttgc cctgcacgaa taccagcgac cccttgccca
     6061 aatacttgcc gtgggcctcg gcctgagagc caaaacactt gatgcggaag aagtcggtgc
     6121 gctcctgctt gtcgccggca tcgttgcgcc acatctagga tctgccagga accgtaaaaa
     6181 ggccgcgttg ctggcgtttt tccataggct ccgcccccct gacgagcatc acaaaaatcg
     6241 acgctcaagt cagaggtggc gaaacccgac aggactataa agataccagg cgtttccccc
     6301 tggaagctcc ctcgtgcgct ctcctgttcc gaccctgccg cttaccggat acctgtccgc
     6361 ctttctccct tcgggaagcg tggcgctttc tcatagctca cgctgtaggt atctcagttc
     6421 ggtgtaggtc gttcgctcca agctgggctg tgtgcacgaa ccccccgttc agcccgaccg
     6481 ctgcgcctta tccggtaact atcgtcttga gtccaacccg gtaagacacg acttatcgcc
     6541 actggcagca gccactggta acaggattag cagagcgagg tatgtaggcg gtgctacaga
     6601 gttcttgaag tggtggccta actacggcta cactagaagg acagtatttg gtatctgcgc
     6661 tctgctgaag cca
//
