# Supplementary material for: Systematic Comparison of Plant Promoters in Nicotiana spp. Expression Systems
Source: Int J Mol Sci. 2022 Dec 6;23(23):15441. doi: 10.3390/ijms232315441 (PMC9740895; doi:10.3390/ijms232315441)
Supplement: Supplementary file 1 [file ijms-23-15441-s001.zip › Data S4. Maps of the plasmids used in the study/level 1/Level1-3 pCmYLCV - EGFP - tOCS.gb]

LOCUS       Level1-3_|_pCmYLCV_-_EG 6280 bp ds-DNA     circular     26-OCT-2022
DEFINITION  .
SOURCE      synthetic DNA construct
  ORGANISM  synthetic DNA construct
COMMENT     Imported using the Genbank importer. File name:
            addgene-plasmid-48002-sequence-69002.gbk synthetic circular DNA
FEATURES             Location/Qualifiers
     CDS             complement(288..1148)
                     /label="AmpR"
                     /ApEinfo_revcolor="#b1ff67"
                     /ApEinfo_fwdcolor="#b1ff67"
     primer_bind     911..930
                     /label="Amp-R"
                     /ApEinfo_revcolor="#f58a5e"
                     /ApEinfo_fwdcolor="#f58a5e"
     promoter        complement(1149..1253)
                     /label="AmpR promoter"
                     /ApEinfo_revcolor="#ffef86"
                     /ApEinfo_fwdcolor="#ffef86"
     rep_origin      complement(1340..1971)
                     /label="oriV"
                     /ApEinfo_revcolor="#faac61"
                     /ApEinfo_fwdcolor="#faac61"
     misc_feature    complement(2063..2087)
                     /label="LB T-DNA repeat"
                     /ApEinfo_revcolor="#84b0dc"
                     /ApEinfo_fwdcolor="#84b0dc"
     misc_feature    2196..2660
                     /label="CmYLCV_promoter"
                     /ApEinfo_revcolor="#ff9ccd"
                     /ApEinfo_fwdcolor="#ff9ccd"
     misc_feature    2661..3385
                     /label="EGFP"
                     /ApEinfo_revcolor="#84b0dc"
                     /ApEinfo_fwdcolor="#84b0dc"
     CDS             2662..4099
                     /label="Translation 2662-4099"
                     /translation="MVSKGEELFTGVVPILVELDGDVNGHKFSVSGEGEGDATYGKLTLKFICTTGKLPVPWPTLVTTFSYGVQCFSRYPDHMKQHDFFKSAMPEGYVQERTIFFKDDGNYKTRAEVKFEGDTLVNRIELKGIDFKEDGNILGHKLEYNYNSHNVYIMADKQKNGIKVNFKIRHNIEDGSVQLADHYQQNTPIGDGPVLLPDNHYLSTQSALSKDPNEKRDHMVLLEFVTAAGITHGMDELYK*ACPALMRYARSL*SHDICFQFCCARCKKPEHV*LRSLPPVSVHSNEYITRYYRIFMNNILRSIY*LYPTTYMYNIKMKTIYCAE*VYSDIYDRAPQ*QTIAFYYYKSNFKKSGRTGQT*KTDYINLIQISKVPQGLVSTTHRAAN**RSLKGTPVPRRRAWVRFLEVEYWPSALPKVTGTIQPGPARRPGNRLAAPRIMQHFFGVCGPQMKCRSNLDSDDKSLGGSRANFATTCRGSAG"
     misc_feature    3386..4099
                     /label="ocs_terminator"
                     /ApEinfo_revcolor="#b4abac"
                     /ApEinfo_fwdcolor="#b4abac"
     misc_feature    complement(4145..4169)
                     /label="RB T-DNA repeat"
                     /ApEinfo_revcolor="#c7b0e3"
                     /ApEinfo_fwdcolor="#c7b0e3"
     CDS             complement(4325..5473)
                     /label="trfA"
                     /ApEinfo_revcolor="#b1ff67"
                     /ApEinfo_fwdcolor="#b1ff67"
     rep_origin      complement(5809..117)
                     /label="ori"
                     /ApEinfo_revcolor="#ff9ccd"
                     /ApEinfo_fwdcolor="#ff9ccd"
     primer_bind     complement(5889..5908)
                     /label="pBR322ori-F"
                     /ApEinfo_revcolor="#84b0dc"
                     /ApEinfo_fwdcolor="#84b0dc"
ORIGIN
        1 ccagttacct tcggaaaaag agttggtagc tcttgatccg gcaaacaaac caccgctggt
       61 agcggtggtt tttttgtttg caagcagcag attacgcgca gaaaaaaagg atctcaagaa
      121 gatcctttga tcttttctac ggggtctgac gctcagtgga acgaaaactc acgttaaggg
      181 attttggtca tgagattatc aaaaaggatc ttcacctaga tccttttaaa ttaaaaatga
      241 agttttaaat caatctaaag tatatatgag taaacttggt ctgacagtta ccaatgctta
      301 atcagtgagg cacctatctc agcgatctgt ctatttcgtt catccatagt tgcctgactc
      361 cccgtcgtgt agataactac gatacgggag ggcttaccat ctggccccag tgctgcaatg
      421 ataccgcgag aaccacgctc accggctcca gatttatcag caataaacca gccagccgga
      481 agggccgagc gcagaagtgg tcctgcaact ttatccgcct ccatccagtc tattaattgt
      541 tgccgggaag ctagagtaag tagttcgcca gttaatagtt tgcgcaacgt tgttgccatt
      601 gctacaggca tcgtggtgtc acgctcgtcg tttggtatgg cttcattcag ctccggttcc
      661 caacgatcaa ggcgagttac atgatccccc atgttgtgca aaaaagcggt tagctccttc
      721 ggtcctccga tcgttgtcag aagtaagttg gccgcagtgt tatcactcat ggttatggca
      781 gcactgcata attctcttac tgtcatgcca tccgtaagat gcttttctgt gactggtgag
      841 tactcaacca agtcattctg agaatagtgt atgcggcgac cgagttgctc ttgcccggcg
      901 tcaatacggg ataataccgc gccacatagc agaactttaa aagtgctcat cattggaaaa
      961 cgttcttcgg ggcgaaaact ctcaaggatc ttaccgctgt tgagatccag ttcgatgtaa
     1021 cccactcgtg cacccaactg atcttcagca tcttttactt tcaccagcgt ttctgggtga
     1081 gcaaaaacag gaaggcaaaa tgccgcaaaa aagggaataa gggcgacacg gaaatgttga
     1141 atactcatac tcttcctttt tcaatattat tgaagcattt atcagggtta ttgtctcatg
     1201 agcggataca tatttgaatg tatttagaaa aataaacaaa taggggttcc gcgcacgaat
     1261 tggccagcgc tgccattttt ggggtgaggc cgttcgcggc cgaggggcgc agcccctggg
     1321 gggatgggag gcccgcgtta gcgggccggg agggttcgag aagggggggc accccccttc
     1381 ggcgtgcgcg gtcacgcgca cagggcgcag ccctggttaa aaacaaggtt tataaatatt
     1441 ggtttaaaag caggttaaaa gacaggttag cggtggccga aaaacgggcg gaaacccttg
     1501 caaatgctgg attttctgcc tgtggacagc ccctcaaatg tcaataggtg cgcccctcat
     1561 ctgtcagcac tctgcccctc aagtgtcaag gatcgcgccc ctcatctgtc agtagtcgcg
     1621 cccctcaagt gtcaataccg cagggcactt atccccaggc ttgtccacat catctgtggg
     1681 aaactcgcgt aaaatcaggc gttttcgccg atttgcgagg ctggccagct ccacgtcgcc
     1741 ggccgaaatc gagcctgccc ctcatctgtc aacgccgcgc cgggtgagtc ggcccctcaa
     1801 gtgtcaacgt ccgcccctca tctgtcagtg agggccaagt tttccgcgag gtatccacaa
     1861 cgccggcggc cgcggtgtct cgcacacggc ttcgacggcg tttctggcgc gtttgcaggg
     1921 ccatagacgg ccgccagccc agcggcgagg gcaaccagcc cggtgagcgt cgcaaaggag
     1981 atcctgatct gactgatggg ctgcctgtat cgagtggtga ttttgtgccg agctgccggt
     2041 cggggagctg ttggctggct ggtggcagga tatattgtgg tgtaaacaaa ttgacgctta
     2101 gacaacttaa taacacattg cggacgtttt taatgtactg gggtggatgc agtgggcccc
     2161 actctgtgaa gacaaactag aattcgagct cggagTGGCA GACATACTGT CCCACAAATG
     2221 AAGATGGAAT CTGTAAAAGA AAACGCGTGA AATAATGCGT CTGACAAAGG TTAGGTCGGC
     2281 TGCCTTTAAT CAATACCAAA GTGGTCCCTA CCACGATGGA AAAACTGTGC AGTCGGTTTG
     2341 GCTTTTTCTG ACGAACAAAT AAGATTCGTG GCCGACAGGT GGGGGTCCAC CATGTGAAGG
     2401 CATCTTCAGA CTCCAATAAT GGAGCAATGA CGTAAGGGCT TACGAAATAA GTAAGGGTAG
     2461 TTTGGGAAAT GTCCACTCAC CCGTCAGTCT ATAAATACTT AGCCCCTCCC TCATTGTTAA
     2521 GGGAGCAAAA TCTCAGAGAG ATAGTCCTAG AGAGAGAAAG AGAGCAAGTA GCCTAGAAGT
     2581 AGTCAAGGCG GCGAAGTATT CAGGCAGGTG GCCAGGAAGA AGAAAAGCCA AGACGACGAA
     2641 AACAGGTAAG AGCTAAGCTT aatggtgagc aagggcgaag agctgttcac cggggtggtg
     2701 cccatcctgg tcgagctgga cggcgacgta aacggccaca agttcagcgt gtccggcgag
     2761 ggcgagggcg atgccaccta cggcaagctg accctgaagt tcatctgcac caccggcaag
     2821 ctgcccgtgc cctggcccac cctcgtgacc accttcagct acggcgtgca gtgcttcagc
     2881 cgctaccccg accacatgaa gcagcacgac ttcttcaagt ccgccatgcc cgaaggctac
     2941 gtccaggagc gcaccatctt cttcaaggac gacggcaact acaagacccg cgccgaggtg
     3001 aagttcgagg gcgacaccct ggtgaaccgc atcgagctga agggcatcga cttcaaggag
     3061 gacggcaaca tcctggggca caagctggag tacaactaca acagccacaa cgtctatatc
     3121 atggccgaca agcagaagaa cggcatcaag gtgaacttca agatccgcca caacatcgag
     3181 gacggcagcg tgcagctcgc cgaccactac cagcagaaca cccccatcgg cgacggcccc
     3241 gtgctgctgc ccgacaacca ctacctgagc acccagtccg ccctgagcaa agaccccaac
     3301 gagaagcgcg atcacatggt cctgctggag ttcgtgaccg ccgccgggat cactcacggc
     3361 atggacgagc tgtacaagta agcttgtcct gctttaatga gatatgcgag aagcctatga
     3421 tcgcatgata tttgctttca attctgttgt gcacgttgta aaaaacctga gcatgtgtag
     3481 ctcagatcct taccgccggt ttcggttcat tctaatgaat atatcacccg ttactatcgt
     3541 atttttatga ataatattct ccgttcaatt tactgattgt accctactac ttatatgtac
     3601 aatattaaaa tgaaaacaat atattgtgct gaataggttt atagcgacat ctatgataga
     3661 gcgccacaat aacaaacaat tgcgttttat tattacaaat ccaattttaa aaaaagcggc
     3721 agaaccggtc aaacctaaaa gactgattac ataaatctta ttcaaatttc aaaagtgccc
     3781 caggggctag tatctacgac acaccgagcg gcgaactaat aacgctcact gaagggaact
     3841 ccggttcccc gccggcgcgc atgggtgaga ttccttgaag ttgagtattg gccgtccgct
     3901 ctaccgaaag ttacgggcac cattcaaccc ggtccagcac ggcggccggg taaccgactt
     3961 gctgccccga gaattatgca gcattttttt ggtgtatgtg ggccccaaat gaagtgcagg
     4021 tcaaaccttg acagtgacga caaatcgttg ggcgggtcca gggcgaattt tgcgacaaca
     4081 tgtcgaggct cagcaggacc gctttacttg tcttctgcac gaagtggttt aaactatcag
     4141 tgtttgacag gatatattgg cgggtaaacc taagagaaaa gagcgtttat tagaataatc
     4201 ggatatttaa aagggcgtga aaaggtttat ccgttcgtcc atttgtatgt gcatgccaac
     4261 cacagggttc cccagatcag gcgctggctg ctgaaccccc agccggaact gaccccacaa
     4321 ggccctagcg tttgcaatgc accaggtcat cattgaccca ggcgtgttcc accaggccgc
     4381 tgcctcgcaa ctcttcgcag gcttcgccga cctgctcgcg ccacttcttc acgcgggtgg
     4441 aatccgatcc gcacatgagg cggaaggttt ccagcttgag cgggtacggc tcccggtgcg
     4501 agctgaaata gtcgaacatc cgtcgggccg tcggcgacag cttgcggtac ttctcccata
     4561 tgaatttcgt gtagtggtcg ccagcaaaca gcacgacgat ttcctcgtcg atcaggacct
     4621 ggcaacggga cgttttcttg ccacggtcca ggacgcggaa gcggtgcagc agcgacaccg
     4681 attccaggtg cccaacgcgg tcggacgtga agcccatcgc cgtcgcctgt aggcgcgaca
     4741 ggcattcctc ggccttcgtg taataccggc cattgatcga ccagcccagg tcctggcaaa
     4801 gctcgtagaa cgtgaaggtg atcggctcgc cgataggggt gcgcttcgcg tactccaaca
     4861 cctgctgcca caccagttcg tcatcgtcgg cccgcagctc gacgccggtg taggtgatct
     4921 tcacgtcctt gttgacgtgg aaaatgacct tgttttgcag cgcctcgcgc gggattttct
     4981 tgttgcgcgt ggtgaacagg gcagagcggg ccgtgtcgtt tggcatcgct cgcatcgtgt
     5041 ccggccacgg cgcaatatcg aacaaggaaa gctgcatttc cttgatctgc tgcttcgtgt
     5101 gtttcagcaa cgcggcctgc ttggcctcgc tgacctgttt tgccaggtcc tcgccggcgg
     5161 tttttcgctt cttggtcgtc atagttcctc gcgtgtcgat ggtcatcgac ttcgccaaac
     5221 ctgccgcctc ctgttcaaga cgacgcgaac gctccacggc ggccgatggc gcgggcaggg
     5281 cagggggagc cagttgcacg ctgtcgcgct cgatcttggc cgtagcttgc tggaccatcg
     5341 agccgacgga ctggaaggtt tcgcggggcg cacgcatgac ggtgcggctt gcgatggttt
     5401 cggcatcctc ggcggaaaac cccgcgtcga tcagttcttg cctgtatgcc ttccggtcaa
     5461 acgtccgatt cattcaccct ccttgcggga ttgccccgac tcacgccggg gcaatgtgcc
     5521 cttattcctg atttgacccg cctggtgcct tggtgtccag ataatccacc ttatcggcaa
     5581 tgaagtcggt cccgtagacc gtctggccgt ccttctcgta cttggtattc cgaatcttgc
     5641 cctgcacgaa taccagcgac cccttgccca aatacttgcc gtgggcctcg gcctgagagc
     5701 caaaacactt gatgcggaag aagtcggtgc gctcctgctt gtcgccggca tcgttgcgcc
     5761 acatctagga tctgccagga accgtaaaaa ggccgcgttg ctggcgtttt tccataggct
     5821 ccgcccccct gacgagcatc acaaaaatcg acgctcaagt cagaggtggc gaaacccgac
     5881 aggactataa agataccagg cgtttccccc tggaagctcc ctcgtgcgct ctcctgttcc
     5941 gaccctgccg cttaccggat acctgtccgc ctttctccct tcgggaagcg tggcgctttc
     6001 tcatagctca cgctgtaggt atctcagttc ggtgtaggtc gttcgctcca agctgggctg
     6061 tgtgcacgaa ccccccgttc agcccgaccg ctgcgcctta tccggtaact atcgtcttga
     6121 gtccaacccg gtaagacacg acttatcgcc actggcagca gccactggta acaggattag
     6181 cagagcgagg tatgtaggcg gtgctacaga gttcttgaag tggtggccta actacggcta
     6241 cactagaagg acagtatttg gtatctgcgc tctgctgaag
//
