# Supplementary material for: Systematic Comparison of Plant Promoters in Nicotiana spp. Expression Systems
Source: Int J Mol Sci. 2022 Dec 6;23(23):15441. doi: 10.3390/ijms232315441 (PMC9740895; doi:10.3390/ijms232315441)
Supplement: Supplementary file 1 [file ijms-23-15441-s001.zip › Data S4. Maps of the plasmids used in the study/level 1/Level1-3 pFMV - EGFP - tOCS.gb]

LOCUS       Level1-3_|_pFMV_-_EGFP_ 6413 bp ds-DNA     circular     20-OCT-2022
DEFINITION  .
SOURCE      synthetic DNA construct
  ORGANISM  synthetic DNA construct
COMMENT     Imported using the Genbank importer. File name:
            addgene-plasmid-48002-sequence-69002.gbk synthetic circular DNA
FEATURES             Location/Qualifiers
     CDS             complement(287..1147)
                     /label="AmpR"
                     /ApEinfo_revcolor="#b1ff67"
                     /ApEinfo_fwdcolor="#b1ff67"
     primer_bind     910..929
                     /label="Amp-R"
                     /ApEinfo_revcolor="#f58a5e"
                     /ApEinfo_fwdcolor="#f58a5e"
     promoter        complement(1148..1252)
                     /label="AmpR promoter"
                     /ApEinfo_revcolor="#ffef86"
                     /ApEinfo_fwdcolor="#ffef86"
     rep_origin      complement(1339..1970)
                     /label="oriV"
                     /ApEinfo_revcolor="#faac61"
                     /ApEinfo_fwdcolor="#faac61"
     misc_feature    complement(2062..2086)
                     /label="LB T-DNA repeat"
                     /ApEinfo_revcolor="#84b0dc"
                     /ApEinfo_fwdcolor="#84b0dc"
     misc_feature    2195..2792
                     /label="FMV_promoter"
                     /ApEinfo_revcolor="#9eafd2"
                     /ApEinfo_fwdcolor="#9eafd2"
     misc_feature    2793..3517
                     /label="EGFP"
                     /ApEinfo_revcolor="#84b0dc"
                     /ApEinfo_fwdcolor="#84b0dc"
     CDS             2794..4231
                     /label="Translation 2794-4231"
                     /translation="MVSKGEELFTGVVPILVELDGDVNGHKFSVSGEGEGDATYGKLTLKFICTTGKLPVPWPTLVTTFSYGVQCFSRYPDHMKQHDFFKSAMPEGYVQERTIFFKDDGNYKTRAEVKFEGDTLVNRIELKGIDFKEDGNILGHKLEYNYNSHNVYIMADKQKNGIKVNFKIRHNIEDGSVQLADHYQQNTPIGDGPVLLPDNHYLSTQSALSKDPNEKRDHMVLLEFVTAAGITHGMDELYK*ACPALMRYARSL*SHDICFQFCCARCKKPEHV*LRSLPPVSVHSNEYITRYYRIFMNNILRSIY*LYPTTYMYNIKMKTIYCAE*VYSDIYDRAPQ*QTIAFYYYKSNFKKSGRTGQT*KTDYINLIQISKVPQGLVSTTHRAAN**RSLKGTPVPRRRAWVRFLEVEYWPSALPKVTGTIQPGPARRPGNRLAAPRIMQHFFGVCGPQMKCRSNLDSDDKSLGGSRANFATTCRGSAG"
     misc_feature    3518..4231
                     /label="ocs_terminator"
                     /ApEinfo_revcolor="#b4abac"
                     /ApEinfo_fwdcolor="#b4abac"
     misc_feature    complement(4277..4301)
                     /label="RB T-DNA repeat"
                     /ApEinfo_revcolor="#c7b0e3"
                     /ApEinfo_fwdcolor="#c7b0e3"
     CDS             complement(4457..5605)
                     /label="trfA"
                     /ApEinfo_revcolor="#b1ff67"
                     /ApEinfo_fwdcolor="#b1ff67"
     rep_origin      complement(5941..116)
                     /label="ori"
                     /ApEinfo_revcolor="#ff9ccd"
                     /ApEinfo_fwdcolor="#ff9ccd"
     primer_bind     complement(6021..6040)
                     /label="pBR322ori-F"
                     /ApEinfo_revcolor="#84b0dc"
                     /ApEinfo_fwdcolor="#84b0dc"
ORIGIN
        1 cagttacctt cggaaaaaga gttggtagct cttgatccgg caaacaaacc accgctggta
       61 gcggtggttt ttttgtttgc aagcagcaga ttacgcgcag aaaaaaagga tctcaagaag
      121 atcctttgat cttttctacg gggtctgacg ctcagtggaa cgaaaactca cgttaaggga
      181 ttttggtcat gagattatca aaaaggatct tcacctagat ccttttaaat taaaaatgaa
      241 gttttaaatc aatctaaagt atatatgagt aaacttggtc tgacagttac caatgcttaa
      301 tcagtgaggc acctatctca gcgatctgtc tatttcgttc atccatagtt gcctgactcc
      361 ccgtcgtgta gataactacg atacgggagg gcttaccatc tggccccagt gctgcaatga
      421 taccgcgaga accacgctca ccggctccag atttatcagc aataaaccag ccagccggaa
      481 gggccgagcg cagaagtggt cctgcaactt tatccgcctc catccagtct attaattgtt
      541 gccgggaagc tagagtaagt agttcgccag ttaatagttt gcgcaacgtt gttgccattg
      601 ctacaggcat cgtggtgtca cgctcgtcgt ttggtatggc ttcattcagc tccggttccc
      661 aacgatcaag gcgagttaca tgatccccca tgttgtgcaa aaaagcggtt agctccttcg
      721 gtcctccgat cgttgtcaga agtaagttgg ccgcagtgtt atcactcatg gttatggcag
      781 cactgcataa ttctcttact gtcatgccat ccgtaagatg cttttctgtg actggtgagt
      841 actcaaccaa gtcattctga gaatagtgta tgcggcgacc gagttgctct tgcccggcgt
      901 caatacggga taataccgcg ccacatagca gaactttaaa agtgctcatc attggaaaac
      961 gttcttcggg gcgaaaactc tcaaggatct taccgctgtt gagatccagt tcgatgtaac
     1021 ccactcgtgc acccaactga tcttcagcat cttttacttt caccagcgtt tctgggtgag
     1081 caaaaacagg aaggcaaaat gccgcaaaaa agggaataag ggcgacacgg aaatgttgaa
     1141 tactcatact cttccttttt caatattatt gaagcattta tcagggttat tgtctcatga
     1201 gcggatacat atttgaatgt atttagaaaa ataaacaaat aggggttccg cgcacgaatt
     1261 ggccagcgct gccatttttg gggtgaggcc gttcgcggcc gaggggcgca gcccctgggg
     1321 ggatgggagg cccgcgttag cgggccggga gggttcgaga agggggggca ccccccttcg
     1381 gcgtgcgcgg tcacgcgcac agggcgcagc cctggttaaa aacaaggttt ataaatattg
     1441 gtttaaaagc aggttaaaag acaggttagc ggtggccgaa aaacgggcgg aaacccttgc
     1501 aaatgctgga ttttctgcct gtggacagcc cctcaaatgt caataggtgc gcccctcatc
     1561 tgtcagcact ctgcccctca agtgtcaagg atcgcgcccc tcatctgtca gtagtcgcgc
     1621 ccctcaagtg tcaataccgc agggcactta tccccaggct tgtccacatc atctgtggga
     1681 aactcgcgta aaatcaggcg ttttcgccga tttgcgaggc tggccagctc cacgtcgccg
     1741 gccgaaatcg agcctgcccc tcatctgtca acgccgcgcc gggtgagtcg gcccctcaag
     1801 tgtcaacgtc cgcccctcat ctgtcagtga gggccaagtt ttccgcgagg tatccacaac
     1861 gccggcggcc gcggtgtctc gcacacggct tcgacggcgt ttctggcgcg tttgcagggc
     1921 catagacggc cgccagccca gcggcgaggg caaccagccc ggtgagcgtc gcaaaggaga
     1981 tcctgatctg actgatgggc tgcctgtatc gagtggtgat tttgtgccga gctgccggtc
     2041 ggggagctgt tggctggctg gtggcaggat atattgtggt gtaaacaaat tgacgcttag
     2101 acaacttaat aacacattgc ggacgttttt aatgtactgg ggtggatgca gtgggcccca
     2161 ctctgtgaag acaaactaga attcgagctc ggagtcatca aaatatttag cagcattcca
     2221 gattgggttc aatcaacaag gtacgagcca tatcacttta ttcaaattgg tatcgccaaa
     2281 accaagaagg aactcccatc ctcaaaggtt tgtaaggaag aattctcagt ccaaagcctc
     2341 aacaaggtca gggtacagag tctccaaacc attagccAaa agctacagga gatcaatgaa
     2401 gaatcttcaa tcaaagtaaa ctactgttcc agcacatgca tcatggtcag taagtttcag
     2461 aaaaagacat ccaccgaGga cttaaagtta gtgggcatct ttgaaagtaa tcttgtcaac
     2521 atcgagcagc tggcttgtgg ggaccagaca aaaaaggaat ggtgcagaat tgttaggcgc
     2581 acctaccaaa agcatctttg cctttattgc aaagataaag cagattcctc tagtacaagt
     2641 ggggaacaaa ataacgtgga aaagagctgt cctgacagcc cactcactaa tgcgtatgac
     2701 gaacgcagtg acgaccacaa aagaattccc tctatataag aaggcattca ttcccatttg
     2761 aaggatcatc agatactGaa ccaatatttc tcaatggtga gcaagggcga agagctgttc
     2821 accggggtgg tgcccatcct ggtcgagctg gacggcgacg taaacggcca caagttcagc
     2881 gtgtccggcg agggcgaggg cgatgccacc tacggcaagc tgaccctgaa gttcatctgc
     2941 accaccggca agctgcccgt gccctggccc accctcgtga ccaccttcag ctacggcgtg
     3001 cagtgcttca gccgctaccc cgaccacatg aagcagcacg acttcttcaa gtccgccatg
     3061 cccgaaggct acgtccagga gcgcaccatc ttcttcaagg acgacggcaa ctacaagacc
     3121 cgcgccgagg tgaagttcga gggcgacacc ctggtgaacc gcatcgagct gaagggcatc
     3181 gacttcaagg aggacggcaa catcctgggg cacaagctgg agtacaacta caacagccac
     3241 aacgtctata tcatggccga caagcagaag aacggcatca aggtgaactt caagatccgc
     3301 cacaacatcg aggacggcag cgtgcagctc gccgaccact accagcagaa cacccccatc
     3361 ggcgacggcc ccgtgctgct gcccgacaac cactacctga gcacccagtc cgccctgagc
     3421 aaagacccca acgagaagcg cgatcacatg gtcctgctgg agttcgtgac cgccgccggg
     3481 atcactcacg gcatggacga gctgtacaag taagcttgtc ctgctttaat gagatatgcg
     3541 agaagcctat gatcgcatga tatttgcttt caattctgtt gtgcacgttg taaaaaacct
     3601 gagcatgtgt agctcagatc cttaccgccg gtttcggttc attctaatga atatatcacc
     3661 cgttactatc gtatttttat gaataatatt ctccgttcaa tttactgatt gtaccctact
     3721 acttatatgt acaatattaa aatgaaaaca atatattgtg ctgaataggt ttatagcgac
     3781 atctatgata gagcgccaca ataacaaaca attgcgtttt attattacaa atccaatttt
     3841 aaaaaaagcg gcagaaccgg tcaaacctaa aagactgatt acataaatct tattcaaatt
     3901 tcaaaagtgc cccaggggct agtatctacg acacaccgag cggcgaacta ataacgctca
     3961 ctgaagggaa ctccggttcc ccgccggcgc gcatgggtga gattccttga agttgagtat
     4021 tggccgtccg ctctaccgaa agttacgggc accattcaac ccggtccagc acggcggccg
     4081 ggtaaccgac ttgctgcccc gagaattatg cagcattttt ttggtgtatg tgggccccaa
     4141 atgaagtgca ggtcaaacct tgacagtgac gacaaatcgt tgggcgggtc cagggcgaat
     4201 tttgcgacaa catgtcgagg ctcagcagga ccgctttact tgtcttctgc acgaagtggt
     4261 ttaaactatc agtgtttgac aggatatatt ggcgggtaaa cctaagagaa aagagcgttt
     4321 attagaataa tcggatattt aaaagggcgt gaaaaggttt atccgttcgt ccatttgtat
     4381 gtgcatgcca accacagggt tccccagatc aggcgctggc tgctgaaccc ccagccggaa
     4441 ctgaccccac aaggccctag cgtttgcaat gcaccaggtc atcattgacc caggcgtgtt
     4501 ccaccaggcc gctgcctcgc aactcttcgc aggcttcgcc gacctgctcg cgccacttct
     4561 tcacgcgggt ggaatccgat ccgcacatga ggcggaaggt ttccagcttg agcgggtacg
     4621 gctcccggtg cgagctgaaa tagtcgaaca tccgtcgggc cgtcggcgac agcttgcggt
     4681 acttctccca tatgaatttc gtgtagtggt cgccagcaaa cagcacgacg atttcctcgt
     4741 cgatcaggac ctggcaacgg gacgttttct tgccacggtc caggacgcgg aagcggtgca
     4801 gcagcgacac cgattccagg tgcccaacgc ggtcggacgt gaagcccatc gccgtcgcct
     4861 gtaggcgcga caggcattcc tcggccttcg tgtaataccg gccattgatc gaccagccca
     4921 ggtcctggca aagctcgtag aacgtgaagg tgatcggctc gccgataggg gtgcgcttcg
     4981 cgtactccaa cacctgctgc cacaccagtt cgtcatcgtc ggcccgcagc tcgacgccgg
     5041 tgtaggtgat cttcacgtcc ttgttgacgt ggaaaatgac cttgttttgc agcgcctcgc
     5101 gcgggatttt cttgttgcgc gtggtgaaca gggcagagcg ggccgtgtcg tttggcatcg
     5161 ctcgcatcgt gtccggccac ggcgcaatat cgaacaagga aagctgcatt tccttgatct
     5221 gctgcttcgt gtgtttcagc aacgcggcct gcttggcctc gctgacctgt tttgccaggt
     5281 cctcgccggc ggtttttcgc ttcttggtcg tcatagttcc tcgcgtgtcg atggtcatcg
     5341 acttcgccaa acctgccgcc tcctgttcaa gacgacgcga acgctccacg gcggccgatg
     5401 gcgcgggcag ggcaggggga gccagttgca cgctgtcgcg ctcgatcttg gccgtagctt
     5461 gctggaccat cgagccgacg gactggaagg tttcgcgggg cgcacgcatg acggtgcggc
     5521 ttgcgatggt ttcggcatcc tcggcggaaa accccgcgtc gatcagttct tgcctgtatg
     5581 ccttccggtc aaacgtccga ttcattcacc ctccttgcgg gattgccccg actcacgccg
     5641 gggcaatgtg cccttattcc tgatttgacc cgcctggtgc cttggtgtcc agataatcca
     5701 ccttatcggc aatgaagtcg gtcccgtaga ccgtctggcc gtccttctcg tacttggtat
     5761 tccgaatctt gccctgcacg aataccagcg accccttgcc caaatacttg ccgtgggcct
     5821 cggcctgaga gccaaaacac ttgatgcgga agaagtcggt gcgctcctgc ttgtcgccgg
     5881 catcgttgcg ccacatctag gatctgccag gaaccgtaaa aaggccgcgt tgctggcgtt
     5941 tttccatagg ctccgccccc ctgacgagca tcacaaaaat cgacgctcaa gtcagaggtg
     6001 gcgaaacccg acaggactat aaagatacca ggcgtttccc cctggaagct ccctcgtgcg
     6061 ctctcctgtt ccgaccctgc cgcttaccgg atacctgtcc gcctttctcc cttcgggaag
     6121 cgtggcgctt tctcatagct cacgctgtag gtatctcagt tcggtgtagg tcgttcgctc
     6181 caagctgggc tgtgtgcacg aaccccccgt tcagcccgac cgctgcgcct tatccggtaa
     6241 ctatcgtctt gagtccaacc cggtaagaca cgacttatcg ccactggcag cagccactgg
     6301 taacaggatt agcagagcga ggtatgtagg cggtgctaca gagttcttga agtggtggcc
     6361 taactacggc tacactagaa ggacagtatt tggtatctgc gctctgctga agc
//
